# Supplementary material for: Analysis of status and influencing factors of knowledge, attitudes, and expectations towards assisted reproductive technology among infertile women in Lebanon: A cross-sectional study
Source: PLoS One. 2026 Jun 18;21(6):e0331989. doi: 10.1371/journal.pone.0331989 (PMC13278433; doi:10.1371/journal.pone.0331989)
Supplement: S1 Data — (XLSX) [file pone.0331989.s001.xlsx]

## Sheet: PLOS one
Clinic name	Nationality	Residence_region	Living area	Health insurance	Duration of marriage	Educational level	Are you a healthcare provider (Pharmacist, nurse, physician) or in a health-related field	Do you have any of your family members a healthcare provider?	Occupation	Monthly family income	consanguinity_marriage	Age	Height	Weight	BMI	Cigarette smoking	Specify the number of cigarettes per day	Nargile smoking	Specify the number of times per week	Exercise	Specify the number of times per week	Caffeine consumption	Alcohol consumption	sleeping hours	Do you have any chronic medical condition	Hypertension	Coronary heart diseases	Asthma/copd	diabetes	Liver diseases	Arthritis	Dyslipidemia	Kidney diseases	Depression	Gastric ulcers	Cancer	Anxiety	Hearing problems	Visual problems	Bipolar disease	Thyroid disease	Obesity	Obsessive compulsive disorder	osteoporosis	Immunodeficiency	Epilepsy	Do you do pap smear routinely	Have you undergone a gynecological surgery previously	tubal ligation_or_sterilization
Clinic 1	Lebanese	Mount Lebanon	Rural	Yes	1	University degree	No	No	Yes	>500$-1000$	No	36	158	58	23.2335	Non-smoker	0	Smoker	2	No	0	Yes	Ex-alcoholic	<7 hours	Yes	No	No	No	No	No	No	No	No	No	No	No	No	No	No	No	No	No	No	Yes	No	No	Yes	No	No
Clinic 1	Lebanese	Mount Lebanon	Center	No	13	Elementary or intermediate	No	No	No	>250$-500$	Yes	28	162	80	30.4832	Non-smoker	0	Non-smoker	0	No	0	Yes	Non-alcoholic	<7 hours	Yes	No	No	No	No	No	No	No	No	No	No	No	No	No	No	No	No	Yes	No	No	No	No	No	No	No
Clinic 1	Lebanese	Mount Lebanon	Rural	Yes	3	University degree	No	No	Yes	>2000$	No	33	168	65	23.03	Non-smoker	0	Non-smoker	0	No	0	Yes	Ex-alcoholic	>7 hours	No	No	No	No	No	No	No	No	No	No	No	No	No	No	No	No	No	No	No	No	No	No	Yes	No	No
Clinic 1	Lebanese	Beqaa	Rural	Yes	1.5	Elementary or intermediate	No	No	No	>250$-500$	No	23	168	53	18.7783	Non-smoker	0	Non-smoker	0	No	0	Yes	Non-alcoholic	>7 hours	Yes	No	No	No	No	No	No	No	No	No	No	No	No	No	No	No	Yes	No	No	No	No	No	No	No	No
Clinic 1	Lebanese	North	Center	Yes	6	High school	No	No	Yes	>500$-1000$	No	30	163	74	27.852	Non-smoker	0	Non-smoker	0	No	0	Yes	Non-alcoholic	<7 hours	No	No	No	No	No	No	No	No	No	No	No	No	No	No	No	No	No	No	No	No	No	No	No	Yes	No
Clinic 1	Lebanese	Mount Lebanon	Center	Yes	4	University degree	No	No	No	>250$-500$	No	24	157	55	22.3133	Non-smoker	0	Non-smoker	0	No	0	Yes	Non-alcoholic	>7 hours	No	No	No	No	No	No	No	No	No	No	No	No	No	No	No	No	No	No	No	No	No	No	No	No	No
Clinic 1	Lebanese	South	Rural	Yes	6	Elementary or intermediate	No	No	No	>250$-500$	No	38	150	58	25.7778	Non-smoker	0	Non-smoker	0	Yes	7	Yes	Non-alcoholic	>7 hours	Yes	No	No	No	No	No	No	No	No	No	No	No	No	No	No	No	Yes	No	No	No	No	No	Yes	No	No
Clinic 1	Lebanese	Mount Lebanon	Center	Yes	2	University degree	No	Yes	Yes	>250$-500$	No	39	157	65	26.3702	Non-smoker	0	Non-smoker	0	No	0	Yes	Ex-alcoholic	<7 hours	No	No	No	No	No	No	No	No	No	No	No	No	No	No	No	No	No	No	No	No	No	No	No	No	No
Clinic 1	Lebanese	Mount Lebanon	Center	Yes	3	High school	No	Yes	Yes	<250$	No	37	165	72	26.4463	Non-smoker	0	Smoker	14	No	0	Yes	Non-alcoholic	<7 hours	No	No	No	No	No	No	No	No	No	No	No	No	No	No	No	No	No	No	No	No	No	No	No	No	No
Clinic 1	Lebanese	Beqaa	Rural	No	2	University degree	No	Yes	Yes	>250$-500$	No	28	165	65	23.8751	Non-smoker	0	Non-smoker	0	No	0	Yes	Non-alcoholic	>7 hours	No	No	No	No	No	No	No	No	No	No	No	No	No	No	No	No	No	No	No	No	No	No	No	No	No
Clinic 1	Lebanese	South	Rural	Yes	8	Elementary or intermediate	No	No	No	>250$-500$	No	39	170	75	25.9516	Non-smoker	0	Non-smoker	0	No	0	No	Non-alcoholic	>7 hours	No	No	No	No	No	No	No	No	No	No	No	No	No	No	No	No	No	No	No	No	No	No	No	Yes	No
Clinic 1	Lebanese	Beirut	Center	No	2	Post-graduate degree	Yes	No	Yes	>2000$	No	36	157	61	24.7475	Non-smoker	0	Non-smoker	0	Yes	1	Yes	Ex-alcoholic	<7 hours	Yes	No	No	No	No	No	No	No	No	No	No	No	No	No	No	No	Yes	No	No	No	No	No	Yes	No	No
Clinic 1	Lebanese	Mount Lebanon	Center	Yes	11	Didn’t receive any education	Yes	Yes	No	>2000$	No	34	160	59	23.0469	Non-smoker	0	Smoker	1	No	0	Yes	Ex-alcoholic	>7 hours	No	No	No	No	No	No	No	No	No	No	No	No	No	No	No	No	No	No	No	No	No	No	Yes	Yes	No
Clinic 1	Lebanese	Beqaa	Center	Yes	1	Post-graduate degree	No	No	Yes	>1000$-2000$	No	36	161	55	21.2183	Non-smoker	0	Smoker	7	No	0	Yes	Non-alcoholic	>7 hours	No	No	No	No	No	No	No	No	No	No	No	No	No	No	No	No	No	No	No	No	No	No	Yes	Yes	No
Clinic 1	Lebanese	Beqaa	Rural	No	9	University degree	No	Yes	No	>500$-1000$	Yes	32	169	72	25.2092	Non-smoker	0	Non-smoker	0	Yes	3	No	Non-alcoholic	<7 hours	No	No	No	No	No	No	No	No	No	No	No	No	No	No	No	No	No	No	No	No	No	No	No	No	No
Clinic 1	Lebanese	Beqaa	Rural	Yes	3	High school	No	No	No	>250$-500$	No	31	153	55	23.4952	Non-smoker	0	Smoker	28	No	0	Yes	Non-alcoholic	<7 hours	No	No	No	No	No	No	No	No	No	No	No	No	No	No	No	No	No	No	No	No	No	No	No	No	No
Clinic 1	Lebanese	Mount Lebanon	Center	Yes	2	University degree	No	No	Yes	>500$-1000$	No	29	162	56	21.3382	Non-smoker	0	Non-smoker	0	No	0	Yes	Ex-alcoholic	<7 hours	No	No	No	No	No	No	No	No	No	No	No	No	No	No	No	No	No	No	No	No	No	No	Yes	No	No
Clinic 1	Lebanese	Mount Lebanon	Center	Yes	18	Post-graduate degree	No	Yes	Yes	>2000$	No	47	173	60	20.0474	Non-smoker	0	Non-smoker	0	Yes	2	No	Ex-alcoholic	>7 hours	No	No	No	No	No	No	No	No	No	No	No	No	No	No	No	No	No	No	No	No	No	No	Yes	Yes	No
Clinic 1	Lebanese	Mount Lebanon	Center	No	11	Elementary or intermediate	No	Yes	No	>500$-1000$	Yes	25	164	115	42.7573	Non-smoker	0	Smoker	1	No	0	Yes	Non-alcoholic	>7 hours	Yes	No	No	No	No	No	No	No	No	No	No	No	No	No	No	No	No	Yes	No	No	No	No	No	No	No
Clinic 1	Lebanese	Beqaa	Center	Yes	1.5	High school	No	No	No	>250$-500$	No	25	155	80	33.2986	Non-smoker	0	Smoker	14	No	0	No	Non-alcoholic	>7 hours	Yes	No	No	No	No	No	No	No	No	No	No	No	No	No	No	No	No	Yes	No	No	No	No	No	No	No
Clinic 1	Lebanese	North	Center	No	16	Didn’t receive any education	No	No	No	<250$	No	30	170	90	31.1419	Non-smoker	0	Smoker	7	No	0	Yes	Non-alcoholic	<7 hours	Yes	No	No	No	No	No	No	No	No	No	No	No	No	No	No	No	No	Yes	No	No	No	No	No	Yes	No
Clinic 1	Lebanese	South	Center	Yes	1.5	Post-graduate degree	Yes	Yes	Yes	>2000$	No	38	166	85	30.8463	Ex-smoker	24	Non-smoker	0	No	0	Yes	Non-alcoholic	<7 hours	Yes	No	No	No	No	No	No	No	No	No	No	No	No	No	No	No	No	Yes	No	No	No	No	No	No	No
Clinic 1	Lebanese	Beqaa	Rural	No	6	Post-graduate degree	No	No	Yes	>500$-1000$	No	27	158	52	20.83	Non-smoker	0	Smoker	14	No	0	Yes	Non-alcoholic	>7 hours	No	No	No	No	No	No	No	No	No	No	No	No	No	No	No	No	No	No	No	No	No	No	Yes	Yes	No
Clinic 1	Lebanese	Mount Lebanon	Center	Yes	1	Post-graduate degree	No	No	Yes	>2000$	No	48	168	62	21.9671	Non-smoker	0	Non-smoker	0	Yes	7	No	Ex-alcoholic	>7 hours	No	No	No	No	No	No	No	No	No	No	No	No	No	No	No	No	No	No	No	No	No	No	Yes	Yes	No
Clinic 1	Lebanese	Beirut	Center	No	2	University degree	No	Yes	Yes	>2000$	No	34	170	72	24.9135	Non-smoker	0	Non-smoker	0	No	0	Yes	Ex-alcoholic	<7 hours	No	No	No	No	No	No	No	No	No	No	No	No	No	No	No	No	No	No	No	No	No	No	No	Yes	No
Clinic 1	Lebanese	South	Rural	No	8	University degree	No	No	Yes	>500$-1000$	No	40	167	80	28.6851	Non-smoker	0	Non-smoker	0	No	0	Yes	Non-alcoholic	<7 hours	No	No	No	No	No	No	No	No	No	No	No	No	No	No	No	No	No	No	No	No	No	No	Yes	Yes	No
Clinic 1	Lebanese	Mount Lebanon	Rural	Yes	4	Post-graduate degree	Yes	Yes	Yes	>2000$	No	36	167	71	25.4581	Non-smoker	0	Non-smoker	0	No	0	Yes	Ex-alcoholic	<7 hours	No	No	No	No	No	No	No	No	No	No	No	No	No	No	No	No	No	No	No	No	No	No	Yes	Yes	No
Clinic 1	Lebanese	Mount Lebanon	Center	No	4	Elementary or intermediate	No	No	No	<250$	No	20	160	50	19.5312	Non-smoker	0	Non-smoker	0	No	0	No	Non-alcoholic	>7 hours	No	No	No	No	No	No	No	No	No	No	No	No	No	No	No	No	No	No	No	No	No	No	No	No	No
Clinic 1	Lebanese	Mount Lebanon	Center	Yes	5	Post-graduate degree	No	No	Yes	>1000$-2000$	No	35	165	75	27.5482	Smoker	3	Non-smoker	0	Yes	3	Yes	Ex-alcoholic	<7 hours	Yes	No	No	No	Yes	No	No	No	No	No	No	No	No	No	No	No	Yes	No	No	No	No	No	Yes	No	No
Clinic 1	Lebanese	North	Rural	Yes	6	University degree	No	No	Yes	>500$-1000$	No	37	180	61	18.8272	Non-smoker	0	Non-smoker	0	Yes	2	Yes	Non-alcoholic	>7 hours	No	No	No	No	No	No	No	No	No	No	No	No	No	No	No	No	No	No	No	No	No	No	Yes	Yes	No
Clinic 1	Lebanese	Mount Lebanon	Rural	No	7	University degree	No	No	Yes	>2000$	No	39	168	88	31.1791	Ex-smoker	5	Non-smoker	0	No	0	No	Non-alcoholic	>7 hours	Yes	No	No	No	No	No	No	No	No	No	No	No	No	No	No	No	No	Yes	No	No	No	No	No	Yes	No
Clinic 1	Lebanese	Mount Lebanon	Center	Yes	5	Post-graduate degree	No	No	Yes	>1000$-2000$	No	30	160	55	21.4844	Non-smoker	0	Smoker	1	No	0	Yes	Non-alcoholic	>7 hours	No	No	No	No	No	No	No	No	No	No	No	No	No	No	No	No	No	No	No	No	No	No	No	Yes	No
Clinic 1	Lebanese	Mount Lebanon	Rural	Yes	2	University degree	No	No	Yes	>1000$-2000$	No	42	173	70	23.3887	Non-smoker	0	Smoker	2	No	0	Yes	Ex-alcoholic	>7 hours	No	No	No	No	No	No	No	No	No	No	No	No	No	No	No	No	No	No	No	No	No	No	Yes	Yes	No
Clinic 1	Lebanese	South	Rural	Yes	11	University degree	No	No	No	>250$-500$	No	35	160	80	31.25	Non-smoker	0	Non-smoker	0	No	0	Yes	Non-alcoholic	>7 hours	Yes	No	No	No	No	No	No	No	No	No	No	No	No	No	No	No	No	Yes	No	No	No	No	No	Yes	No
Clinic 1	Lebanese	Mount Lebanon	Center	No	15	University degree	No	No	Yes	<250$	No	37	156	70	28.764	Non-smoker	0	Smoker	1	No	0	No	Non-alcoholic	<7 hours	No	No	No	No	No	No	No	No	No	No	No	No	No	No	No	No	No	No	No	No	No	No	Yes	Yes	No
Clinic 1	Lebanese	Mount Lebanon	Rural	Yes	4	Post-graduate degree	No	Yes	Yes	>2000$	No	36	164	65	24.1672	Ex-smoker	5	Non-smoker	0	Yes	1	No	Ex-alcoholic	>7 hours	No	No	No	No	No	No	No	No	No	No	No	No	No	No	No	No	No	No	No	No	No	No	Yes	Yes	No
Clinic 1	Lebanese	Beqaa	Rural	Yes	8	Post-graduate degree	No	No	Yes	>500$-1000$	No	29	160	66	25.7812	Non-smoker	0	Smoker	7	Yes	3	Yes	Ex-alcoholic	>7 hours	No	No	No	No	No	No	No	No	No	No	No	No	No	No	No	No	No	No	No	No	No	No	No	Yes	No
Clinic 1	Lebanese	Beqaa	Center	No	13	University degree	No	Yes	Yes	<250$	Yes	34	170	86	29.7578	Non-smoker	0	Non-smoker	0	No	0	Yes	Non-alcoholic	>7 hours	No	No	No	No	No	No	No	No	No	No	No	No	No	No	No	No	No	No	No	No	No	No	Yes	Yes	No
Clinic 1	Lebanese	Beirut	Rural	Yes	6	Post-graduate degree	No	No	Yes	>2000$	No	34	164	53	19.7055	Non-smoker	0	Non-smoker	0	No	0	Yes	Non-alcoholic	<7 hours	Yes	No	No	No	No	No	No	No	No	No	No	No	No	No	No	No	Yes	No	No	No	No	No	Yes	Yes	No
Clinic 1	Lebanese	North	Rural	Yes	15	Elementary or intermediate	No	No	No	>250$-500$	Yes	33	150	60	26.6667	Non-smoker	0	Smoker	4	No	0	No	Non-alcoholic	<7 hours	No	No	No	No	No	No	No	No	No	No	No	No	No	No	No	No	No	No	No	No	No	No	No	Yes	No
Clinic 1	Lebanese	Beqaa	Rural	Yes	15	High school	No	No	No	<250$	No	36	167	50	17.9282	Non-smoker	0	Non-smoker	0	No	0	No	Non-alcoholic	>7 hours	No	No	No	No	No	No	No	No	No	No	No	No	No	No	No	No	No	No	No	No	No	No	No	No	No
Clinic 1	Lebanese	Mount Lebanon	Center	No	6	University degree	No	No	No	>250$-500$	No	40	173	64	21.3839	Smoker	10	Smoker	1	No	0	Yes	Ex-alcoholic	>7 hours	No	No	No	No	No	No	No	No	No	No	No	No	No	No	No	No	No	No	No	No	No	No	Yes	Yes	No
Clinic 1	Lebanese	Mount Lebanon	Center	Yes	3	High school	No	No	Yes	>500$-1000$	No	47	165	60	22.0386	Non-smoker	0	Non-smoker	0	Yes	7	Yes	Ex-alcoholic	>7 hours	Yes	No	No	No	No	No	No	No	No	No	No	No	No	No	No	No	Yes	No	No	No	No	No	No	No	No
Clinic 1	Lebanese	Beqaa	Rural	No	6	University degree	No	No	Yes	>250$-500$	Yes	37	152	55	23.8054	Non-smoker	0	Non-smoker	0	No	0	Yes	Non-alcoholic	>7 hours	No	No	No	No	No	No	No	No	No	No	No	No	No	No	No	No	No	No	No	No	No	No	Yes	Yes	No
Clinic 1	Lebanese	North	Rural	Yes	5	High school	No	No	Yes	>250$-500$	No	39	165	65	23.8751	Non-smoker	0	Ex-smoker	1	Yes	2	Yes	Ex-alcoholic	>7 hours	No	No	No	No	No	No	No	No	No	No	No	No	No	No	No	No	No	No	No	No	No	No	Yes	Yes	No
Clinic 1	Lebanese	Beirut	Center	Yes	2	University degree	No	No	No	>2000$	No	34	168	72	25.5102	Smoker	6	Non-smoker	0	Yes	2	Yes	Ex-alcoholic	>7 hours	Yes	No	No	Yes	No	No	No	No	No	No	No	No	No	No	No	No	No	No	No	No	No	No	Yes	No	No
Clinic 1	Lebanese	Mount Lebanon	Center	Yes	2	University degree	No	No	No	>1000$-2000$	No	31	163	75	28.2284	Non-smoker	0	Smoker	1	No	0	Yes	Non-alcoholic	>7 hours	No	No	No	No	No	No	No	No	No	No	No	No	No	No	No	No	No	No	No	No	No	No	No	Yes	Yes
Clinic 1	Lebanese	South	Rural	Yes	5	Post-graduate degree	No	Yes	No	>1000$-2000$	No	28	175	70	22.8571	Non-smoker	0	Smoker	1	Yes	2	Yes	Non-alcoholic	>7 hours	Yes	No	No	No	No	No	Yes	No	No	No	Yes	No	Yes	No	No	No	No	No	No	No	No	No	Yes	No	No
Clinic 1	Lebanese	Mount Lebanon	Rural	Yes	7	University degree	No	No	Yes	>1000$-2000$	No	38	168	61	21.6128	Smoker	7	Non-smoker	0	No	0	No	Ex-alcoholic	>7 hours	No	No	No	No	No	No	No	No	No	No	No	No	No	No	No	No	No	No	No	No	No	No	No	Yes	No
Clinic 1	Lebanese	Mount Lebanon	Center	No	12	University degree	No	Yes	No	>1000$-2000$	No	50	168	100	35.4308	Non-smoker	0	Non-smoker	0	Yes	7	Yes	Non-alcoholic	>7 hours	Yes	No	No	Yes	No	No	No	No	No	No	No	No	No	No	No	No	No	Yes	No	No	No	No	No	No	No
Clinic 1	Lebanese	North	Rural	Yes	5	Post-graduate degree	Yes	Yes	No	>250$-500$	No	27	163	66	24.841	Non-smoker	0	Smoker	7	No	0	Yes	Non-alcoholic	<7 hours	Yes	No	No	No	No	No	No	No	No	No	No	No	No	No	No	No	Yes	No	No	No	No	No	Yes	No	No
Clinic 1	Lebanese	North	Center	Yes	17	Elementary or intermediate	No	Yes	No	>250$-500$	No	45	164	80	29.7442	Non-smoker	0	Smoker	1	No	0	Yes	Non-alcoholic	>7 hours	No	No	No	No	No	No	No	No	No	No	No	No	No	No	No	No	No	No	No	No	No	No	No	Yes	No
Clinic 1	Lebanese	North	Rural	Yes	10	University degree	No	Yes	Yes	>250$-500$	No	37	145	49	23.3056	Non-smoker	0	Non-smoker	0	Yes	7	Yes	Non-alcoholic	<7 hours	Yes	No	No	No	No	No	No	No	No	No	No	No	No	No	No	No	Yes	No	No	No	No	No	No	Yes	No
Clinic 1	Lebanese	Mount Lebanon	Center	Yes	6	Post-graduate degree	No	No	Yes	>2000$	No	34	158	70	28.0404	Non-smoker	0	Non-smoker	0	Yes	3	Yes	Non-alcoholic	<7 hours	No	No	No	No	No	No	No	No	No	No	No	No	No	No	No	No	No	No	No	No	No	No	No	No	No
Clinic 1	Lebanese	Beqaa	Center	Yes	13	University degree	No	No	No	>500$-1000$	No	37	159	54	21.3599	Non-smoker	0	Non-smoker	0	No	0	No	Non-alcoholic	<7 hours	No	No	No	No	No	No	No	No	No	No	No	No	No	No	No	No	No	No	No	No	No	No	No	Yes	No
Clinic 1	Lebanese	Mount Lebanon	Center	Yes	6	University degree	No	Yes	Yes	>1000$-2000$	No	37	157	69	27.993	Non-smoker	0	Smoker	14	No	0	Yes	Non-alcoholic	>7 hours	No	No	No	No	No	No	No	No	No	No	No	No	No	No	No	No	No	No	No	No	No	No	Yes	Yes	No
Clinic 1	Lebanese	Mount Lebanon	Center	No	20	Elementary or intermediate	No	No	Yes	<250$	No	40	170	79	27.3356	Non-smoker	0	Non-smoker	0	Yes	2	Yes	Non-alcoholic	>7 hours	No	No	No	No	No	No	No	No	No	No	No	No	No	No	No	No	No	No	No	No	No	No	Yes	Yes	Yes
Clinic 1	Lebanese	Beqaa	Rural	Yes	2	Post-graduate degree	No	Yes	Yes	>250$-500$	No	29	158	60	24.0346	Non-smoker	0	Non-smoker	0	Yes	3	Yes	Ex-alcoholic	<7 hours	No	No	No	No	No	No	No	No	No	No	No	No	No	No	No	No	No	No	No	No	No	No	No	Yes	No
Clinic 1	Lebanese	Beirut	Center	Yes	2	University degree	No	No	No	>500$-1000$	No	40	159	55	21.7555	Non-smoker	0	Non-smoker	0	No	0	Yes	Non-alcoholic	>7 hours	No	No	No	No	No	No	No	No	No	No	No	No	No	No	No	No	No	No	No	No	No	No	Yes	Yes	No
Clinic 1	Lebanese	Mount Lebanon	Center	Yes	10	University degree	Yes	Yes	No	>250$-500$	No	39	160	54	21.0938	Non-smoker	0	Non-smoker	0	No	0	Yes	Non-alcoholic	<7 hours	No	No	No	No	No	No	No	No	No	No	No	No	No	No	No	No	No	No	No	No	No	No	No	No	No
Clinic 1	Lebanese	South	Rural	No	3	University degree	Yes	No	No	>2000$	No	27	153	53	22.6409	Non-smoker	0	Non-smoker	0	Yes	7	Yes	Non-alcoholic	>7 hours	No	No	No	No	No	No	No	No	No	No	No	No	No	No	No	No	No	No	No	No	No	No	No	No	No
Clinic 1	Lebanese	South	Rural	Yes	2	High school	No	No	No	>250$-500$	No	28	162	62	23.6244	Non-smoker	0	Non-smoker	0	No	0	Yes	Non-alcoholic	>7 hours	No	No	No	No	No	No	No	No	No	No	No	No	No	No	No	No	No	No	No	No	No	No	No	No	No
Clinic 1	Lebanese	Beqaa	Rural	No	15	University degree	No	No	No	>1000$-2000$	No	32	163	66	24.841	Non-smoker	0	Non-smoker	0	No	0	Yes	Non-alcoholic	>7 hours	No	No	No	No	No	No	No	No	No	No	No	No	No	No	No	No	No	No	No	No	No	No	No	Yes	No
Clinic 1	Lebanese	Beqaa	Rural	Yes	5	University degree	Yes	Yes	Yes	>1000$-2000$	No	37	162	86	32.7694	Non-smoker	0	Non-smoker	0	No	0	Yes	Non-alcoholic	<7 hours	Yes	No	No	No	No	No	No	No	No	No	No	No	No	No	No	No	Yes	Yes	No	No	No	No	Yes	Yes	No
Clinic 1	Lebanese	Mount Lebanon	Center	Yes	2	Post-graduate degree	No	No	Yes	>2000$	No	44	158	58	23.2335	Non-smoker	0	Non-smoker	0	Yes	2	Yes	Non-alcoholic	>7 hours	No	No	No	No	No	No	No	No	No	No	No	No	No	No	No	No	No	No	No	No	No	No	Yes	Yes	No
Clinic 1	Lebanese	Mount Lebanon	Rural	No	3	University degree	No	No	No	>2000$	No	26	165	70	25.7117	Non-smoker	0	Non-smoker	0	No	0	Yes	Non-alcoholic	<7 hours	No	No	No	No	No	No	No	No	No	No	No	No	No	No	No	No	No	No	No	No	No	No	No	No	No
Clinic 1	Lebanese	Mount Lebanon	Rural	Yes	4	High school	No	Yes	Yes	>250$-500$	No	25	166	71	25.7657	Non-smoker	0	Smoker	7	No	0	Yes	Non-alcoholic	>7 hours	No	No	No	No	No	No	No	No	No	No	No	No	No	No	No	No	No	No	No	No	No	No	No	Yes	No
Clinic 1	Lebanese	Beirut	Center	Yes	3	University degree	No	No	Yes	<250$	No	25	167	52	18.6453	Non-smoker	0	Non-smoker	0	No	0	Yes	Non-alcoholic	<7 hours	No	No	No	No	No	No	No	No	No	No	No	No	No	No	No	No	No	No	No	No	No	No	Yes	No	No
Clinic 1	Lebanese	Mount Lebanon	Center	Yes	8	High school	No	No	Yes	>500$-1000$	No	38	176	80	25.8264	Non-smoker	0	Smoker	3	Yes	5	Yes	Ex-alcoholic	>7 hours	No	No	No	No	No	No	No	No	No	No	No	No	No	No	No	No	No	No	No	No	No	No	No	No	No
Clinic 1	Lebanese	Beirut	Center	No	15	University degree	No	Yes	Yes	>2000$	No	39	160	55	21.4844	Non-smoker	0	Non-smoker	0	Yes	3	No	Non-alcoholic	<7 hours	Yes	No	No	No	No	No	No	Yes	No	No	No	No	No	No	No	No	Yes	No	No	No	No	No	No	Yes	No
Clinic 1	Lebanese	South	Rural	No	14	University degree	No	Yes	No	>2000$	No	34	162	58	22.1003	Non-smoker	0	Non-smoker	0	No	0	Yes	Ex-alcoholic	>7 hours	Yes	No	No	Yes	No	No	No	No	No	No	No	No	No	No	No	No	No	No	No	No	No	No	Yes	No	No
Clinic 1	Lebanese	Mount Lebanon	Rural	Yes	6	Post-graduate degree	No	No	No	>2000$	No	41	162	62	23.6244	Non-smoker	0	Non-smoker	0	No	0	Yes	Non-alcoholic	>7 hours	No	No	No	No	No	No	No	No	No	No	No	No	No	No	No	No	No	No	No	No	No	No	Yes	Yes	No
Clinic 1	Lebanese	Beirut	Center	Yes	1.5	Post-graduate degree	No	Yes	No	>2000$	No	28	171	59	20.1771	Non-smoker	0	Smoker	3	Yes	4	Yes	Non-alcoholic	>7 hours	No	No	No	No	No	No	No	No	No	No	No	No	No	No	No	No	No	No	No	No	No	No	Yes	No	No
Clinic 1	Lebanese	Beirut	Center	No	4	Elementary or intermediate	No	No	Yes	>2000$	No	46	160	55	21.4844	Non-smoker	0	Non-smoker	0	Yes	3	No	Ex-alcoholic	>7 hours	No	No	No	No	No	No	No	No	No	No	No	No	No	No	No	No	No	No	No	No	No	No	Yes	Yes	No
Clinic 1	Lebanese	South	Rural	Yes	1	University degree	No	No	No	>500$-1000$	No	30	160	62	24.2188	Non-smoker	0	Non-smoker	0	Yes	7	Yes	Non-alcoholic	>7 hours	No	No	No	No	No	No	No	No	No	No	No	No	No	No	No	No	No	No	No	No	No	No	No	No	No
Clinic 1	Lebanese	Mount Lebanon	Rural	Yes	8	University degree	No	No	Yes	>2000$	No	37	163	82	30.863	Non-smoker	0	Non-smoker	0	Yes	6	Yes	Non-alcoholic	<7 hours	Yes	No	No	No	No	No	No	No	No	No	No	No	No	No	No	No	No	Yes	No	No	No	No	No	Yes	No
Clinic 1	Lebanese	Mount Lebanon	Rural	No	3	Elementary or intermediate	No	Yes	No	>250$-500$	No	18	160	75	29.2969	Non-smoker	0	Non-smoker	0	No	0	Yes	Non-alcoholic	<7 hours	No	No	No	No	No	No	No	No	No	No	No	No	No	No	No	No	No	No	No	No	No	No	No	No	No
Clinic 1	Lebanese	Mount Lebanon	Center	No	8	University degree	No	Yes	Yes	>250$-500$	No	37	158	68	27.2392	Non-smoker	0	Non-smoker	0	Yes	5	Yes	Non-alcoholic	>7 hours	No	No	No	No	No	No	No	No	No	No	No	No	No	No	No	No	No	No	No	No	No	No	No	Yes	No
Clinic 1	Lebanese	Beqaa	Center	No	13	Elementary or intermediate	Yes	Yes	No	<250$	No	45	150	79	35.1111	Non-smoker	0	Non-smoker	0	Yes	7	No	Ex-alcoholic	<7 hours	Yes	No	No	No	No	No	No	No	No	No	No	No	No	No	No	No	No	Yes	No	No	No	Yes	No	Yes	No
Clinic 1	Lebanese	Mount Lebanon	Center	Yes	2	University degree	No	Yes	Yes	>2000$	Yes	33	175	59	19.2653	Smoker	5	Non-smoker	0	Yes	7	Yes	Non-alcoholic	>7 hours	No	No	No	No	No	No	No	No	No	No	No	No	No	No	No	No	No	No	No	No	No	No	Yes	No	No
Clinic 1	Lebanese	South	Rural	No	11	University degree	No	No	No	>250$-500$	No	28	158	70	28.0404	Non-smoker	0	Non-smoker	0	Yes	3	Yes	Non-alcoholic	>7 hours	No	No	No	No	No	No	No	No	No	No	No	No	No	No	No	No	No	No	No	No	No	No	No	Yes	No
Clinic 1	Lebanese	Beirut	Center	No	13	University degree	Yes	Yes	Yes	>500$-1000$	No	32	160	74	28.9062	Non-smoker	0	Non-smoker	0	No	0	Yes	Non-alcoholic	>7 hours	No	No	No	No	No	No	No	No	No	No	No	No	No	No	No	No	No	No	No	No	No	No	No	No	No
Clinic 1	Lebanese	Beirut	Center	Yes	17	Didn’t receive any education	No	No	No	<250$	No	36	160	65	25.3906	Non-smoker	0	Ex-smoker	2	No	0	No	Non-alcoholic	<7 hours	No	No	No	No	No	No	No	No	No	No	No	No	No	No	No	No	No	No	No	No	No	No	No	No	No
Clinic 1	Lebanese	Mount Lebanon	Center	No	2	High school	No	No	No	>500$-1000$	Yes	21	158	75	30.0433	Non-smoker	0	Smoker	2	Yes	4	Yes	Non-alcoholic	<7 hours	Yes	No	No	No	No	No	No	No	No	No	No	No	No	No	No	No	No	Yes	No	No	No	No	Yes	No	No
Clinic 1	Lebanese	Beirut	Center	No	3	University degree	No	Yes	No	>250$-500$	No	30	165	60	22.0386	Non-smoker	0	Non-smoker	0	No	0	No	Non-alcoholic	>7 hours	No	No	No	No	No	No	No	No	No	No	No	No	No	No	No	No	No	No	No	No	No	No	Yes	Yes	No
Clinic 1	Lebanese	North	Rural	Yes	18	Post-graduate degree	No	No	No	>250$-500$	No	39	162	67	25.5296	Non-smoker	0	Non-smoker	0	No	0	Yes	Non-alcoholic	<7 hours	No	No	No	No	No	No	No	No	No	No	No	No	No	No	No	No	No	No	No	No	No	No	No	Yes	No
Clinic 1	Lebanese	Mount Lebanon	Center	Yes	8	University degree	No	No	Yes	>250$-500$	No	48	167	62	22.231	Ex-smoker	30	Non-smoker	0	No	0	Yes	Ex-alcoholic	>7 hours	Yes	No	No	No	No	No	No	No	No	No	No	No	No	No	No	No	Yes	No	No	No	No	No	Yes	No	No
Clinic 1	Lebanese	South	Rural	Yes	4	University degree	Yes	No	Yes	>2000$	No	28	162	75	28.578	Smoker	2	Non-smoker	0	Yes	3	Yes	Non-alcoholic	>7 hours	Yes	No	No	No	Yes	No	No	No	No	No	No	No	No	No	No	No	Yes	No	No	No	No	No	No	No	No
Clinic 1	Lebanese	Mount Lebanon	Center	Yes	12	University degree	No	Yes	Yes	>500$-1000$	Yes	35	159	57	22.5466	Non-smoker	0	Non-smoker	0	No	0	No	Non-alcoholic	>7 hours	Yes	No	No	No	No	No	No	No	No	No	No	No	No	No	No	No	Yes	No	No	No	No	No	Yes	No	No
Clinic 1	Lebanese	Beirut	Center	No	13	University degree	No	Yes	Yes	>500$-1000$	No	39	160	54	21.0938	Non-smoker	0	Non-smoker	0	No	0	Yes	Non-alcoholic	>7 hours	No	No	No	No	No	No	No	No	No	No	No	No	No	No	No	No	No	No	No	No	No	No	No	Yes	No
Clinic 1	Lebanese	Mount Lebanon	Center	No	3	University degree	No	No	Yes	>500$-1000$	Yes	33	162	58	22.1003	Non-smoker	0	Non-smoker	0	No	0	Yes	Non-alcoholic	>7 hours	No	No	No	No	No	No	No	No	No	No	No	No	No	No	No	No	No	No	No	No	No	No	No	Yes	No
Clinic 1	Lebanese	Beirut	Center	No	1	Elementary or intermediate	No	No	No	>250$-500$	No	26	153	60	25.6312	Non-smoker	0	Smoker	7	Yes	7	Yes	Non-alcoholic	>7 hours	No	No	No	No	No	No	No	No	No	No	No	No	No	No	No	No	No	No	No	No	No	No	No	No	No
Clinic 2	Lebanese	Mount Lebanon	Rural	Yes	6	Post-graduate degree	Yes	Yes	No	>2000$	Yes	32	168	64	22.6757	Non-smoker	0	Non-smoker	0	No	0	Yes	Non-alcoholic	>7 hours	No	No	No	No	No	No	No	No	No	No	No	No	No	No	No	No	No	No	No	No	No	No	Yes	Yes	No
Clinic 2	Lebanese	South	Center	Yes	4	University degree	No	No	Yes	>500$-1000$	No	47	168	70	24.8016	Non-smoker	0	Non-smoker	0	No	0	Yes	Non-alcoholic	>7 hours	Yes	No	No	No	No	No	No	No	No	No	No	No	No	No	No	No	Yes	No	No	No	No	No	Yes	No	No
Clinic 2	Lebanese	South	Rural	No	5	University degree	No	Yes	No	>250$-500$	No	30	166	62	22.4996	Non-smoker	0	Smoker	7	Yes	4	Yes	Non-alcoholic	>7 hours	No	No	No	No	No	No	No	No	No	No	No	No	No	No	No	No	No	No	No	No	No	No	Yes	Yes	No
Clinic 2	Lebanese	South	Center	Yes	5	University degree	No	No	Yes	>2000$	No	31	167	75	26.8923	Smoker	2	Ex-smoker	1	Yes	1	Yes	Non-alcoholic	<7 hours	No	No	No	No	No	No	No	No	No	No	No	No	No	No	No	No	No	No	No	No	No	No	Yes	No	No
Clinic 2	Lebanese	Beqaa	Rural	No	12	University degree	No	No	Yes	>500$-1000$	No	40	170	87	30.1038	Non-smoker	0	Non-smoker	0	Yes	2	Yes	Non-alcoholic	<7 hours	Yes	No	No	No	No	No	No	No	No	No	No	No	No	No	No	No	No	Yes	No	No	No	No	No	Yes	No
Clinic 2	Lebanese	Beirut	Center	Yes	7	University degree	No	No	Yes	<250$	No	48	150	80	35.5556	Non-smoker	0	Ex-smoker	2	No	0	Yes	Non-alcoholic	>7 hours	Yes	No	No	No	No	No	No	No	No	No	Yes	No	No	No	Yes	No	Yes	Yes	No	No	Yes	No	No	No	No
Clinic 2	Lebanese	Beirut	Center	Yes	8	University degree	Yes	Yes	Yes	>250$-500$	No	33	163	68	25.5937	Non-smoker	0	Smoker	14	No	0	Yes	Non-alcoholic	>7 hours	Yes	No	No	No	No	No	No	No	No	No	No	No	No	No	Yes	No	No	No	No	No	No	No	Yes	Yes	No
Clinic 2	Lebanese	Mount Lebanon	Rural	Yes	2	University degree	No	Yes	No	>1000$-2000$	No	35	160	90	35.1562	Non-smoker	0	Non-smoker	0	Yes	3	No	Non-alcoholic	>7 hours	Yes	No	No	No	No	No	No	No	No	No	No	No	No	No	No	No	No	Yes	No	No	No	No	No	No	No
Clinic 2	Lebanese	Beirut	Center	Yes	10	University degree	Yes	Yes	Yes	>250$-500$	No	33	165	100	36.7309	Non-smoker	0	Non-smoker	0	No	0	Yes	Non-alcoholic	<7 hours	Yes	No	No	No	No	No	No	No	No	No	No	No	No	No	No	No	No	Yes	No	No	No	No	No	Yes	No
Clinic 2	Lebanese	Mount Lebanon	Rural	Yes	2	University degree	No	Yes	No	>1000$-2000$	No	34	160	90	35.1562	Non-smoker	0	Non-smoker	0	Yes	2	No	Non-alcoholic	>7 hours	Yes	No	No	No	No	No	No	No	No	No	No	No	No	No	No	No	No	Yes	No	No	No	No	No	No	No
Clinic 2	Lebanese	North	Rural	No	11	High school	No	No	No	<250$	No	35	165	90	33.0579	Non-smoker	0	Ex-smoker	4	No	0	Yes	Non-alcoholic	>7 hours	Yes	No	No	No	No	No	No	No	No	No	No	No	No	No	No	No	No	Yes	No	No	No	No	No	Yes	No
Clinic 2	Lebanese	Nabatiyeh	Rural	No	2	Post-graduate degree	No	Yes	Yes	>500$-1000$	No	27	157	68	27.5873	Non-smoker	0	Non-smoker	0	Yes	1	Yes	Non-alcoholic	>7 hours	Yes	No	No	No	No	No	No	No	No	No	No	No	No	No	Yes	No	No	No	No	No	No	No	No	No	No
Clinic 2	Lebanese	South	Rural	No	4	University degree	No	Yes	No	>250$-500$	No	32	160	65	25.3906	Non-smoker	0	Smoker	7	Yes	5	Yes	Non-alcoholic	<7 hours	No	No	No	No	No	No	No	No	No	No	No	No	No	No	No	No	No	No	No	No	No	No	Yes	No	No
Clinic 2	Lebanese	South	Rural	No	9	Elementary or intermediate	No	No	No	<250$	No	30	156	58	23.833	Non-smoker	0	Non-smoker	0	No	0	Yes	Non-alcoholic	>7 hours	No	No	No	No	No	No	No	No	No	No	No	No	No	No	No	No	No	No	No	No	No	No	No	Yes	No
Clinic 2	Lebanese	South	Rural	Yes	7	University degree	No	No	No	>500$-1000$	No	28	158	65	26.0375	Non-smoker	0	Smoker	7	Yes	3	Yes	Non-alcoholic	<7 hours	No	No	No	No	No	No	No	No	No	No	No	No	No	No	No	No	No	No	No	No	No	No	No	No	No
Clinic 2	Lebanese	Mount Lebanon	Center	Yes	2	University degree	No	No	Yes	>1000$-2000$	No	27	165	50	18.3655	Non-smoker	0	Non-smoker	0	No	0	No	Non-alcoholic	>7 hours	No	No	No	No	No	No	No	No	No	No	No	No	No	No	No	No	No	No	No	No	No	No	No	Yes	No
Clinic 2	Lebanese	South	Rural	No	1	University degree	Yes	Yes	No	>250$-500$	No	23	155	55	22.8928	Non-smoker	0	Non-smoker	0	No	0	Yes	Non-alcoholic	>7 hours	No	No	No	No	No	No	No	No	No	No	No	No	No	No	No	No	No	No	No	No	No	No	No	No	No
Clinic 2	Lebanese	Mount Lebanon	Center	No	1	University degree	No	Yes	Yes	>250$-500$	No	30	157	63	25.5588	Non-smoker	0	Smoker	6	Yes	3	Yes	Non-alcoholic	<7 hours	No	No	No	No	No	No	No	No	No	No	No	No	No	No	No	No	No	No	No	No	No	No	No	No	No
Clinic 2	Lebanese	Beqaa	Center	Yes	4	University degree	Yes	Yes	Yes	>500$-1000$	No	29	164	85	31.6032	Non-smoker	0	Non-smoker	0	No	0	Yes	Ex-alcoholic	>7 hours	Yes	No	No	No	No	No	No	No	No	No	No	No	No	No	No	No	No	Yes	No	No	No	No	Yes	No	No
Clinic 2	Lebanese	Beirut	Center	Yes	3	University degree	No	Yes	Yes	>1000$-2000$	No	23	167	63	22.5896	Smoker	5	Smoker	1	Yes	1	Yes	Non-alcoholic	>7 hours	No	No	No	No	No	No	No	No	No	No	No	No	No	No	No	No	No	No	No	No	No	No	Yes	No	No
Clinic 2	Lebanese	Beqaa	Rural	Yes	9	High school	Yes	Yes	Yes	<250$	Yes	44	155	85	35.3798	Non-smoker	0	Smoker	10	No	0	Yes	Non-alcoholic	<7 hours	Yes	No	No	No	No	No	No	No	No	No	No	No	No	No	No	No	No	Yes	No	No	No	No	No	Yes	No
Clinic 2	Lebanese	Mount Lebanon	Center	Yes	4	University degree	No	No	No	>500$-1000$	No	34	160	69	26.9531	Non-smoker	0	Smoker	7	Yes	3	Yes	Non-alcoholic	<7 hours	No	No	No	No	No	No	No	No	No	No	No	No	No	No	No	No	No	No	No	No	No	No	Yes	Yes	No
Clinic 2	Lebanese	Mount Lebanon	Rural	Yes	9	University degree	Yes	Yes	Yes	>1000$-2000$	No	37	156	51	20.9566	Non-smoker	0	Non-smoker	0	Yes	2	No	Non-alcoholic	<7 hours	No	No	No	No	No	No	No	No	No	No	No	No	No	No	No	No	No	No	No	No	No	No	Yes	Yes	No
Clinic 2	Lebanese	South	Rural	Yes	10	Elementary or intermediate	No	No	No	>250$-500$	No	31	153	66	28.1943	Non-smoker	0	Smoker	7	No	0	Yes	Non-alcoholic	<7 hours	No	No	No	No	No	No	No	No	No	No	No	No	No	No	No	No	No	No	No	No	No	No	No	Yes	No
Clinic 2	Lebanese	South	Rural	No	6	University degree	No	No	No	>250$-500$	No	30	171	80	27.3588	Smoker	17	Ex-smoker	3	No	0	Yes	Non-alcoholic	>7 hours	Yes	No	No	No	Yes	No	No	No	No	No	No	No	No	No	No	No	No	No	No	No	No	No	No	Yes	No
Clinic 2	Lebanese	Nabatiyeh	Rural	Yes	9	University degree	No	Yes	Yes	>250$-500$	No	27	170	78	26.9896	Non-smoker	0	Ex-smoker	7	No	0	No	Non-alcoholic	>7 hours	No	No	No	No	No	No	No	No	No	No	No	No	No	No	No	No	No	No	No	No	No	No	No	No	No
Clinic 2	Lebanese	South	Center	Yes	4	University degree	Yes	No	No	>250$-500$	Yes	27	168	65	23.03	Non-smoker	0	Non-smoker	0	No	0	Yes	Non-alcoholic	>7 hours	No	No	No	No	No	No	No	No	No	No	No	No	No	No	No	No	No	No	No	No	No	No	Yes	Yes	No
Clinic 2	Lebanese	North	Center	Yes	10	University degree	No	Yes	Yes	>2000$	No	30	170	70	24.2215	Non-smoker	0	Non-smoker	0	Yes	2	Yes	Non-alcoholic	<7 hours	No	No	No	No	No	No	No	No	No	No	No	No	No	No	No	No	No	No	No	No	No	No	Yes	No	No
Clinic 2	Lebanese	Beirut	Center	No	2	University degree	Yes	No	Yes	>500$-1000$	No	28	167	61	21.8724	Non-smoker	0	Non-smoker	0	No	0	Yes	Non-alcoholic	>7 hours	No	No	No	No	No	No	No	No	No	No	No	No	No	No	No	No	No	No	No	No	No	No	Yes	Yes	No
Clinic 2	Lebanese	Mount Lebanon	Center	No	2.5	High school	No	No	Yes	>250$-500$	No	30	152	41	17.7458	Non-smoker	0	Smoker	2	No	0	No	Non-alcoholic	<7 hours	No	No	No	No	No	No	No	No	No	No	No	No	No	No	No	No	No	No	No	No	No	No	No	Yes	No
Clinic 2	Lebanese	Beirut	Center	Yes	4	University degree	Yes	Yes	No	>500$-1000$	No	22	160	55	21.4844	Non-smoker	0	Non-smoker	0	No	0	No	Non-alcoholic	<7 hours	No	No	No	No	No	No	No	No	No	No	No	No	No	No	No	No	No	No	No	No	No	No	Yes	Yes	No
Clinic 2	Lebanese	Mount Lebanon	Rural	Yes	7	High school	No	No	Yes	<250$	No	35	167	83	29.7608	Non-smoker	0	Smoker	7	No	0	Yes	Non-alcoholic	>7 hours	No	No	No	No	No	No	No	No	No	No	No	No	No	No	No	No	No	No	No	No	No	No	No	Yes	No
Clinic 1	Lebanese	South	Center	Yes	2	Post-graduate degree	No	No	No	>2000$	No	29	166	68	24.677	Non-smoker	0	Non-smoker	0	No	0	Yes	Non-alcoholic	>7 hours	No	No	No	No	No	No	No	No	No	No	No	No	No	No	No	No	No	No	No	No	No	No	Yes	No	No
Clinic 1	Lebanese	North	Center	No	7	Elementary or intermediate	No	No	No	<250$	No	25	162	77	29.34	Non-smoker	0	Non-smoker	0	Yes	1	Yes	Non-alcoholic	>7 hours	Yes	No	No	No	Yes	No	No	No	No	No	No	No	No	No	No	No	No	No	No	No	No	No	Yes	Yes	No
Clinic 1	Lebanese	Beqaa	Center	No	6	University degree	No	No	No	<250$	No	32	168	68	24.093	Non-smoker	0	Non-smoker	0	No	0	Yes	Non-alcoholic	>7 hours	Yes	No	No	No	No	No	No	No	No	No	No	No	No	No	No	No	Yes	No	No	No	No	No	No	No	No
Clinic 1	Lebanese	Beirut	Center	No	4	University degree	No	Yes	Yes	>2000$	No	38	166	62	22.4996	Non-smoker	0	Smoker	7	No	0	Yes	Alcoholic	<7 hours	No	No	No	No	No	No	No	No	No	No	No	No	No	No	No	No	No	No	No	No	No	No	Yes	Yes	No
Clinic 1	Lebanese	Beqaa	Rural	Yes	4	University degree	No	Yes	Yes	<250$	No	35	160	65	25.3906	Non-smoker	0	Smoker	7	No	0	No	Non-alcoholic	<7 hours	No	No	No	No	No	No	No	No	No	No	No	No	No	No	No	No	No	No	No	No	No	No	No	Yes	No
Clinic 1	Lebanese	Beirut	Center	No	3	University degree	No	Yes	Yes	>1000$-2000$	No	31	168	64	22.6757	Non-smoker	0	Non-smoker	0	Yes	2	Yes	Non-alcoholic	>7 hours	No	No	No	No	No	No	No	No	No	No	No	No	No	No	No	No	No	No	No	No	No	No	Yes	Yes	Yes
Clinic 1	Lebanese	Mount Lebanon	Rural	No	11	University degree	Yes	No	No	>250$-500$	No	29	158	75	30.0433	Non-smoker	0	Smoker	4	No	0	Yes	Non-alcoholic	>7 hours	Yes	No	No	No	No	No	No	No	No	No	No	No	No	No	No	No	No	Yes	No	No	No	No	No	Yes	No
Clinic 1	Lebanese	Mount Lebanon	Rural	Yes	8	University degree	No	No	No	>2000$	No	38	167	75	26.8923	Non-smoker	0	Smoker	1	Yes	1	Yes	Alcoholic	<7 hours	No	No	No	No	No	No	No	No	No	No	No	No	No	No	No	No	No	No	No	No	No	No	No	Yes	No
Clinic 1	Lebanese	Mount Lebanon	Center	No	6	High school	No	No	Yes	>2000$	No	32	166	63	22.8625	Non-smoker	0	Non-smoker	0	Yes	3	Yes	Non-alcoholic	<7 hours	No	No	No	No	No	No	No	No	No	No	No	No	No	No	No	No	No	No	No	No	No	No	Yes	Yes	No
Clinic 1	Lebanese	Mount Lebanon	Center	Yes	10	University degree	No	No	Yes	>250$-500$	No	38	163	67	25.2174	Non-smoker	0	Non-smoker	0	Yes	5	Yes	Non-alcoholic	<7 hours	No	No	No	No	No	No	No	No	No	No	No	No	No	No	No	No	No	No	No	No	No	No	No	No	No
Clinic 1	Lebanese	South	Rural	Yes	14	Post-graduate degree	No	No	No	>2000$	No	37	170	55	19.0311	Non-smoker	0	Non-smoker	0	Yes	3	Yes	Non-alcoholic	>7 hours	No	No	No	No	No	No	No	No	No	No	No	No	No	No	No	No	No	No	No	No	No	No	Yes	Yes	No
Clinic 1	Lebanese	North	Rural	Yes	2	Post-graduate degree	Yes	Yes	No	>250$-500$	No	24	159	64	25.3155	Non-smoker	0	Non-smoker	0	No	0	No	Non-alcoholic	>7 hours	No	No	No	No	No	No	No	No	No	No	No	No	No	No	No	No	No	No	No	No	No	No	No	Yes	No
Clinic 1	Lebanese	Beirut	Center	No	8	High school	No	No	No	>500$-1000$	No	26	170	94	32.526	Non-smoker	0	Smoker	7	No	0	Yes	Non-alcoholic	>7 hours	Yes	No	No	No	No	No	No	No	No	No	No	No	No	No	No	No	No	Yes	No	No	No	No	No	Yes	Yes
Clinic 1	Lebanese	Mount Lebanon	Center	Yes	4	Post-graduate degree	No	No	Yes	>1000$-2000$	No	28	162	59	22.4813	Non-smoker	0	Smoker	5	Yes	7	No	Non-alcoholic	<7 hours	No	No	No	No	No	No	No	No	No	No	No	No	No	No	No	No	No	No	No	No	No	No	Yes	No	No
Clinic 1	Lebanese	Beirut	Center	Yes	3	High school	No	No	No	>250$-500$	No	24	163	64	24.0882	Non-smoker	0	Smoker	14	Yes	3	Yes	Non-alcoholic	>7 hours	No	No	No	No	No	No	No	No	No	No	No	No	No	No	No	No	No	No	No	No	No	No	No	Yes	No
Clinic 1	Lebanese	North	Rural	No	7	University degree	No	No	Yes	>500$-1000$	No	30	165	70	25.7117	Non-smoker	0	Smoker	3	No	0	Yes	Non-alcoholic	<7 hours	No	No	No	No	No	No	No	No	No	No	No	No	No	No	No	No	No	No	No	No	No	No	Yes	Yes	No
Clinic 1	Lebanese	Nabatiyeh	Rural	No	4	University degree	No	Yes	No	>500$-1000$	No	28	158	67	26.8386	Non-smoker	0	Non-smoker	0	No	0	Yes	Non-alcoholic	<7 hours	No	No	No	No	No	No	No	No	No	No	No	No	No	No	No	No	No	No	No	No	No	No	No	No	No
Clinic 1	Lebanese	Mount Lebanon	Center	No	10	University degree	No	No	Yes	>2000$	No	38	157	75	30.4272	Non-smoker	0	Ex-smoker	1	No	0	Yes	Non-alcoholic	<7 hours	Yes	No	No	No	No	No	No	No	No	No	No	No	No	No	No	No	No	Yes	No	No	No	No	No	Yes	No
Clinic 1	Lebanese	North	Rural	Yes	10	Elementary or intermediate	No	No	No	>250$-500$	Yes	23	150	60	26.6667	Non-smoker	0	Non-smoker	0	No	0	Yes	Non-alcoholic	<7 hours	Yes	No	No	No	No	No	No	No	No	No	No	No	No	No	No	No	Yes	No	No	No	No	No	Yes	Yes	No
Clinic 1	Lebanese	Beqaa	Rural	No	5	Elementary or intermediate	No	No	Yes	>250$-500$	Yes	35	154	50	21.0828	Non-smoker	0	Non-smoker	0	No	0	Yes	Non-alcoholic	<7 hours	No	No	No	No	No	No	No	No	No	No	No	No	No	No	No	No	No	No	No	No	No	No	No	No	No
Clinic 1	Lebanese	Beirut	Center	Yes	7	Post-graduate degree	No	Yes	No	>2000$	No	43	160	66	25.7812	Non-smoker	0	Non-smoker	0	No	0	Yes	Non-alcoholic	<7 hours	No	No	No	No	No	No	No	No	No	No	No	No	No	No	No	No	No	No	No	No	No	No	Yes	Yes	No
Clinic 1	Lebanese	Beqaa	Rural	No	7	University degree	Yes	No	No	>250$-500$	No	30	155	65	27.0552	Non-smoker	0	Smoker	2	Yes	1	No	Non-alcoholic	>7 hours	Yes	No	No	No	No	No	No	No	No	No	No	No	Yes	No	No	No	No	No	No	No	No	No	No	No	No
Clinic 1	Lebanese	North	Center	No	7	University degree	Yes	No	Yes	>500$-1000$	No	37	169	64	22.4082	Non-smoker	0	Smoker	1	Yes	1	Yes	Non-alcoholic	>7 hours	No	No	No	No	No	No	No	No	No	No	No	No	No	No	No	No	No	No	No	No	No	No	No	Yes	No
Clinic 1	Lebanese	South	Rural	No	2	University degree	No	No	No	>2000$	No	45	175	65	21.2245	Non-smoker	0	Smoker	7	Yes	4	Yes	Non-alcoholic	<7 hours	Yes	No	No	No	No	No	No	No	No	No	No	No	No	No	No	No	Yes	No	No	No	No	No	Yes	No	No
Clinic 1	Lebanese	Beirut	Center	No	6	Elementary or intermediate	No	No	No	>250$-500$	No	23	168	90	31.8878	Non-smoker	0	Smoker	21	No	0	Yes	Non-alcoholic	>7 hours	Yes	No	No	No	No	No	No	No	No	No	No	No	No	No	No	No	No	Yes	No	No	No	No	No	No	No
Clinic 1	Lebanese	Mount Lebanon	Center	Yes	10	University degree	No	No	No	>1000$-2000$	No	44	150	69	30.6667	Non-smoker	0	Non-smoker	0	No	0	No	Non-alcoholic	<7 hours	Yes	No	No	No	No	No	No	No	No	No	No	No	No	No	No	No	No	Yes	No	No	No	No	No	No	No
Clinic 1	Lebanese	South	Rural	No	5	Elementary or intermediate	No	No	No	<250$	No	49	159	70	27.6888	Non-smoker	0	Smoker	1	No	0	Yes	Non-alcoholic	>7 hours	No	No	No	No	No	No	No	No	No	No	No	No	No	No	No	No	No	No	No	No	No	No	No	Yes	No
Clinic 1	Lebanese	Nabatiyeh	Rural	Yes	3	University degree	No	No	Yes	>250$-500$	No	30	163	95	35.756	Non-smoker	0	Smoker	7	Yes	1	Yes	Non-alcoholic	>7 hours	Yes	No	No	No	No	No	No	No	No	No	No	No	No	No	No	No	Yes	Yes	No	No	No	No	No	No	No
Clinic 1	Lebanese	North	Center	No	11	High school	No	No	No	>250$-500$	No	28	167	67	24.0238	Non-smoker	0	Non-smoker	0	Yes	7	Yes	Non-alcoholic	>7 hours	Yes	No	No	No	Yes	No	No	No	No	No	No	No	No	No	No	No	Yes	No	No	No	No	No	No	Yes	No
Clinic 1	Lebanese	Mount Lebanon	Rural	No	8	Elementary or intermediate	No	No	No	>500$-1000$	No	42	165	70	25.7117	Non-smoker	0	Non-smoker	0	Yes	2	Yes	Non-alcoholic	<7 hours	No	No	No	No	No	No	No	No	No	No	No	No	No	No	No	No	No	No	No	No	No	No	No	Yes	No
Clinic 1	Lebanese	South	Center	Yes	3	University degree	No	No	No	>250$-500$	No	31	159	63	24.9199	Non-smoker	0	Smoker	7	Yes	1	No	Non-alcoholic	>7 hours	No	No	No	No	No	No	No	No	No	No	No	No	No	No	No	No	No	No	No	No	No	No	No	Yes	No
Clinic 1	Lebanese	Mount Lebanon	Center	Yes	2	University degree	No	No	Yes	>1000$-2000$	No	29	165	70	25.7117	Non-smoker	0	Smoker	7	Yes	4	Yes	Alcoholic	>7 hours	No	No	No	No	No	No	No	No	No	No	No	No	No	No	No	No	No	No	No	No	No	No	Yes	No	No
Clinic 1	Lebanese	Beqaa	Center	No	2	University degree	Yes	Yes	Yes	>500$-1000$	No	24	167	60	21.5139	Non-smoker	0	Smoker	1	No	0	Yes	Non-alcoholic	>7 hours	No	No	No	No	No	No	No	No	No	No	No	No	No	No	No	No	No	No	No	No	No	No	No	No	No
Clinic 1	Lebanese	Mount Lebanon	Rural	No	7	High school	No	No	No	>2000$	No	44	164	59	21.9363	Non-smoker	0	Non-smoker	0	No	0	Yes	Non-alcoholic	<7 hours	No	No	No	No	No	No	No	No	No	No	No	No	No	No	No	No	No	No	No	No	No	No	Yes	No	No
Clinic 1	Lebanese	North	Center	Yes	4	Post-graduate degree	No	Yes	Yes	>2000$	No	38	163	59	22.2063	Smoker	10	Non-smoker	0	No	0	Yes	Alcoholic	<7 hours	No	No	No	No	No	No	No	No	No	No	No	No	No	No	No	No	No	No	No	No	No	No	No	Yes	No
Clinic 1	Lebanese	South	Center	Yes	2	Post-graduate degree	No	No	Yes	<250$	No	45	158	64	25.6369	Non-smoker	0	Non-smoker	0	Yes	4	Yes	Non-alcoholic	<7 hours	No	No	No	No	No	No	No	No	No	No	No	No	No	No	No	No	No	No	No	No	No	No	No	No	No
Clinic 1	Lebanese	Mount Lebanon	Center	Yes	5	University degree	No	No	Yes	>500$-1000$	No	32	161	60	23.1473	Non-smoker	0	Ex-smoker	1	No	0	Yes	Ex-alcoholic	<7 hours	No	No	No	No	No	No	No	No	No	No	No	No	No	No	No	No	No	No	No	No	No	No	No	Yes	No
Clinic 1	Lebanese	Mount Lebanon	Center	Yes	8	High school	No	No	No	>2000$	No	42	171	85	29.0688	Non-smoker	0	Non-smoker	0	No	0	Yes	Non-alcoholic	<7 hours	No	No	No	No	No	No	No	No	No	No	No	No	No	No	No	No	No	No	No	No	No	No	No	Yes	No
Clinic 1	Lebanese	Beirut	Center	No	1.5	University degree	No	Yes	No	>250$-500$	No	44	160	67	26.1719	Non-smoker	0	Non-smoker	0	Yes	1	Yes	Non-alcoholic	>7 hours	Yes	No	No	No	No	No	No	No	No	No	No	No	No	No	No	No	Yes	No	No	No	No	No	Yes	Yes	No
Clinic 1	Lebanese	Beirut	Center	No	15	High school	No	No	No	<250$	No	37	150	66	29.3333	Non-smoker	0	Non-smoker	0	No	0	Yes	Non-alcoholic	>7 hours	Yes	No	No	No	No	No	No	No	No	No	No	No	No	No	No	No	Yes	No	No	No	No	No	No	No	No
Clinic 1	Lebanese	South	Rural	Yes	5	Elementary or intermediate	No	Yes	No	>500$-1000$	No	42	170	66	22.8374	Non-smoker	0	Smoker	7	No	0	Yes	Non-alcoholic	<7 hours	Yes	Yes	No	No	No	No	No	No	No	No	No	No	No	No	No	No	Yes	No	No	No	No	No	Yes	No	No
Clinic 1	Lebanese	Mount Lebanon	Center	No	9	University degree	No	No	Yes	>2000$	No	43	175	65	21.2245	Non-smoker	0	Smoker	7	Yes	5	Yes	Alcoholic	>7 hours	No	No	No	No	No	No	No	No	No	No	No	No	No	No	No	No	No	No	No	No	No	No	Yes	Yes	No
Clinic 1	Lebanese	Beirut	Center	Yes	16	University degree	No	No	No	>2000$	No	39	159	59	23.3377	Non-smoker	0	Non-smoker	0	Yes	1	Yes	Alcoholic	>7 hours	No	No	No	No	No	No	No	No	No	No	No	No	No	No	No	No	No	No	No	No	No	No	Yes	Yes	No
Clinic 1	Lebanese	Nabatiyeh	Rural	Yes	9	University degree	Yes	No	Yes	>250$-500$	No	35	162	58	22.1003	Non-smoker	0	Non-smoker	0	No	0	Yes	Alcoholic	>7 hours	No	No	No	No	No	No	No	No	No	No	No	No	No	No	No	No	No	No	No	No	No	No	Yes	Yes	No
Clinic 1	Lebanese	Mount Lebanon	Center	No	9	University degree	No	No	Yes	>250$-500$	No	39	168	70	24.8016	Non-smoker	0	Ex-smoker	2	No	0	Yes	Alcoholic	>7 hours	No	No	No	No	No	No	No	No	No	No	No	No	No	No	No	No	No	No	No	No	No	No	Yes	Yes	Yes
Clinic 1	Lebanese	Mount Lebanon	Center	Yes	4	University degree	Yes	Yes	Yes	>500$-1000$	No	32	160	106	41.4062	Non-smoker	0	Non-smoker	0	No	0	Yes	Non-alcoholic	>7 hours	Yes	No	No	No	No	No	No	No	No	No	No	No	No	No	No	No	No	Yes	No	No	No	No	Yes	No	No
Clinic 1	Lebanese	North	Rural	Yes	1	University degree	Yes	No	Yes	<250$	No	24	160	60	23.4375	Non-smoker	0	Smoker	1	No	0	No	Non-alcoholic	>7 hours	No	No	No	No	No	No	No	No	No	No	No	No	No	No	No	No	No	No	No	No	No	No	No	Yes	No
Clinic 1	Lebanese	Beirut	Center	Yes	17	University degree	Yes	Yes	Yes	>250$-500$	Yes	37	154	71	29.9376	Non-smoker	0	Smoker	1	Yes	2	Yes	Non-alcoholic	>7 hours	Yes	No	No	No	No	No	No	No	No	No	No	No	No	No	No	No	Yes	No	No	No	No	No	No	Yes	No
Clinic 1	Lebanese	Mount Lebanon	Center	Yes	2	University degree	No	Yes	No	>2000$	No	32	155	51	21.2279	Non-smoker	0	Smoker	1	No	0	Yes	Non-alcoholic	>7 hours	Yes	No	Yes	No	No	No	No	No	No	No	No	No	No	No	No	No	No	No	No	No	No	No	No	No	No
Clinic 1	Lebanese	Beqaa	Rural	Yes	9	University degree	No	Yes	Yes	>1000$-2000$	No	41	165	85	31.2213	Non-smoker	0	Non-smoker	0	No	0	Yes	Non-alcoholic	>7 hours	Yes	No	No	No	No	No	No	No	No	No	No	No	No	No	No	No	No	Yes	No	No	No	No	Yes	Yes	No
Clinic 1	Lebanese	North	Rural	No	8	University degree	Yes	No	Yes	<250$	No	34	160	64	25	Non-smoker	0	Non-smoker	0	No	0	Yes	Non-alcoholic	<7 hours	No	No	No	No	No	No	No	No	No	No	No	No	No	No	No	No	No	No	No	No	No	No	Yes	No	No
Clinic 1	Lebanese	Mount Lebanon	Rural	No	12	Post-graduate degree	No	No	No	>2000$	No	42	168	68	24.093	Non-smoker	0	Non-smoker	0	Yes	3	No	Non-alcoholic	>7 hours	No	No	No	No	No	No	No	No	No	No	No	No	No	No	No	No	No	No	No	No	No	No	No	No	No
Clinic 1	Lebanese	Beqaa	Rural	Yes	14	Post-graduate degree	No	Yes	Yes	>250$-500$	Yes	35	162	60	22.8624	Non-smoker	0	Non-smoker	0	No	0	Yes	Non-alcoholic	<7 hours	No	No	No	No	No	No	No	No	No	No	No	No	No	No	No	No	No	No	No	No	No	No	Yes	Yes	No
Clinic 1	Lebanese	Mount Lebanon	Rural	Yes	4	University degree	Yes	Yes	Yes	>1000$-2000$	No	39	167	67	24.0238	Smoker	40	Non-smoker	0	No	0	Yes	Non-alcoholic	>7 hours	Yes	No	No	No	No	No	No	No	No	No	No	No	No	No	No	No	No	No	No	No	No	Yes	Yes	No	No
Clinic 1	Lebanese	Mount Lebanon	Center	Yes	3	High school	No	Yes	No	>250$-500$	No	32	160	60	23.4375	Non-smoker	0	Smoker	3	No	0	No	Non-alcoholic	>7 hours	Yes	No	No	No	No	No	No	No	No	No	No	No	No	No	Yes	No	No	No	No	No	No	No	No	No	No
Clinic 1	Lebanese	North	Rural	No	1.5	Post-graduate degree	No	No	No	>1000$-2000$	No	35	170	94	32.526	Non-smoker	0	Smoker	7	No	0	Yes	Non-alcoholic	>7 hours	Yes	No	No	No	No	No	No	No	No	No	No	No	No	No	No	No	No	Yes	No	No	No	No	No	No	No
Clinic 1	Lebanese	Beqaa	Center	Yes	7	Post-graduate degree	Yes	Yes	No	>250$-500$	No	46	163	63	23.7118	Non-smoker	0	Non-smoker	0	Yes	7	Yes	Non-alcoholic	>7 hours	Yes	No	No	No	No	No	No	Yes	No	No	No	No	No	No	No	No	Yes	No	No	No	No	No	Yes	Yes	No
Clinic 1	Lebanese	Mount Lebanon	Rural	Yes	3	Post-graduate degree	Yes	Yes	Yes	>2000$	No	36	166	71	25.7657	Non-smoker	0	Non-smoker	0	Yes	3	Yes	Alcoholic	<7 hours	No	No	No	No	No	No	No	No	No	No	No	No	No	No	No	No	No	No	No	No	No	No	Yes	Yes	Yes
Clinic 1	Lebanese	Beirut	Center	Yes	4	Post-graduate degree	No	No	Yes	>500$-1000$	No	32	160	51	19.9219	Non-smoker	0	Non-smoker	0	Yes	3	Yes	Non-alcoholic	>7 hours	No	No	No	No	No	No	No	No	No	No	No	No	No	No	No	No	No	No	No	No	No	No	Yes	Yes	No
Clinic 1	Lebanese	Mount Lebanon	Rural	Yes	25	Post-graduate degree	No	Yes	Yes	>1000$-2000$	No	46	161	65	25.0762	Non-smoker	0	Non-smoker	0	No	0	Yes	Non-alcoholic	>7 hours	No	No	No	No	No	No	No	No	No	No	No	No	No	No	No	No	No	No	No	No	No	No	No	No	No
Clinic 1	Lebanese	Mount Lebanon	Center	Yes	2	University degree	No	Yes	No	>2000$	No	32	155	53	22.0604	Non-smoker	0	Ex-smoker	1	No	0	Yes	Non-alcoholic	>7 hours	Yes	No	Yes	No	No	No	No	No	No	No	No	No	No	No	No	No	No	No	No	No	No	No	No	No	No
Clinic 1	Lebanese	Mount Lebanon	Rural	Yes	5	University degree	No	No	Yes	>2000$	No	28	165	68	24.977	Non-smoker	0	Smoker	14	Yes	3	Yes	Non-alcoholic	<7 hours	No	No	No	No	No	No	No	No	No	No	No	No	No	No	No	No	No	No	No	No	No	No	Yes	No	No
Clinic 1	Lebanese	Mount Lebanon	Center	Yes	7	High school	No	Yes	Yes	>1000$-2000$	Yes	33	155	55	22.8928	Non-smoker	0	Non-smoker	0	No	0	Yes	Non-alcoholic	>7 hours	No	No	No	No	No	No	No	No	No	No	No	No	No	No	No	No	No	No	No	No	No	No	No	No	No
Clinic 1	Lebanese	Beirut	Center	Yes	12	Post-graduate degree	No	No	Yes	>500$-1000$	No	34	171	90	30.7787	Non-smoker	0	Non-smoker	0	No	0	Yes	Non-alcoholic	<7 hours	Yes	No	No	No	No	No	No	No	No	No	No	No	No	No	No	No	No	Yes	No	No	No	No	No	Yes	No
Clinic 1	Lebanese	Beqaa	Rural	No	13	University degree	Yes	Yes	Yes	>2000$	Yes	31	173	63	21.0498	Non-smoker	0	Smoker	14	Yes	5	No	Non-alcoholic	<7 hours	No	No	No	No	No	No	No	No	No	No	No	No	No	No	No	No	No	No	No	No	No	No	No	No	No
Clinic 1	Lebanese	Mount Lebanon	Rural	Yes	6	University degree	No	No	No	<250$	No	28	156	53	21.7784	Non-smoker	0	Non-smoker	0	No	0	Yes	Non-alcoholic	<7 hours	No	No	No	No	No	No	No	No	No	No	No	No	No	No	No	No	No	No	No	No	No	No	No	Yes	Yes
Clinic 1	Lebanese	North	Rural	Yes	10	University degree	No	Yes	Yes	<250$	No	33	154	58	24.4561	Non-smoker	0	Non-smoker	0	Yes	7	No	Non-alcoholic	>7 hours	No	No	No	No	No	No	No	No	No	No	No	No	No	No	No	No	No	No	No	No	No	No	No	No	No
Clinic 1	Lebanese	Beirut	Center	No	3	University degree	No	Yes	No	>1000$-2000$	No	26	163	73	27.4756	Non-smoker	0	Non-smoker	0	Yes	7	Yes	Non-alcoholic	>7 hours	No	No	No	No	No	No	No	No	No	No	No	No	No	No	No	No	No	No	No	No	No	No	Yes	No	No
Clinic 1	Lebanese	Beqaa	Rural	No	11	High school	No	No	No	>250$-500$	No	31	157	54	21.9076	Non-smoker	0	Non-smoker	0	No	0	Yes	Non-alcoholic	>7 hours	No	No	No	No	No	No	No	No	No	No	No	No	No	No	No	No	No	No	No	No	No	No	Yes	Yes	No
Clinic 1	Lebanese	Mount Lebanon	Center	Yes	1.5	Post-graduate degree	No	No	No	>2000$	No	34	170	86	29.7578	Smoker	30	Non-smoker	0	No	0	Yes	Alcoholic	>7 hours	Yes	No	No	No	No	No	No	No	No	No	No	No	No	No	No	No	Yes	No	No	No	No	No	No	No	No
Clinic 1	Lebanese	Mount Lebanon	Center	No	6	University degree	No	No	No	>500$-1000$	No	36	170	70	24.2215	Non-smoker	0	Non-smoker	0	No	0	Yes	Non-alcoholic	<7 hours	No	No	No	No	No	No	No	No	No	No	No	No	No	No	No	No	No	No	No	No	No	No	No	No	No
Clinic 1	Lebanese	Beirut	Center	No	4	University degree	No	No	No	>2000$	No	29	171	68	23.255	Smoker	10	Non-smoker	0	No	0	Yes	Non-alcoholic	>7 hours	No	No	No	No	No	No	No	No	No	No	No	No	No	No	No	No	No	No	No	No	No	No	No	No	No
Clinic 1	Lebanese	North	Rural	Yes	3	University degree	Yes	Yes	Yes	>250$-500$	No	32	160	70	27.3438	Non-smoker	0	Non-smoker	0	Yes	3	Yes	Non-alcoholic	>7 hours	No	No	No	No	No	No	No	No	No	No	No	No	No	No	No	No	No	No	No	No	No	No	Yes	No	No
Clinic 1	Lebanese	Mount Lebanon	Rural	Yes	15	Post-graduate degree	No	No	Yes	>500$-1000$	No	40	168	67	23.7387	Non-smoker	0	Ex-smoker	3	Yes	1	Yes	Non-alcoholic	>7 hours	No	No	No	No	No	No	No	No	No	No	No	No	No	No	No	No	No	No	No	No	No	No	No	Yes	No
Clinic 1	Lebanese	Beirut	Center	Yes	4	University degree	No	No	No	>2000$	No	38	162	87	33.1504	Non-smoker	0	Smoker	1	No	0	Yes	Non-alcoholic	<7 hours	Yes	No	No	No	No	No	No	No	No	No	No	No	No	No	No	No	No	Yes	No	No	No	No	Yes	Yes	No
Clinic 1	Lebanese	Mount Lebanon	Center	No	3	Post-graduate degree	No	Yes	Yes	>2000$	No	38	170	60	20.7612	Non-smoker	0	Non-smoker	0	Yes	5	No	Non-alcoholic	>7 hours	No	No	No	No	No	No	No	No	No	No	No	No	No	No	No	No	No	No	No	No	No	No	Yes	Yes	No
Clinic 1	Lebanese	Mount Lebanon	Rural	No	7	Post-graduate degree	No	No	Yes	>1000$-2000$	No	45	160	63	24.6094	Non-smoker	0	Non-smoker	0	Yes	2	Yes	Alcoholic	>7 hours	No	No	No	No	No	No	No	No	No	No	No	No	No	No	No	No	No	No	No	No	No	No	Yes	Yes	No
Clinic 1	Lebanese	Beqaa	Center	No	13	University degree	No	No	Yes	>250$-500$	Yes	34	172	60	20.2812	Non-smoker	0	Smoker	5	Yes	7	Yes	Non-alcoholic	>7 hours	No	No	No	No	No	No	No	No	No	No	No	No	No	No	No	No	No	No	No	No	No	No	Yes	Yes	No
Clinic 1	Lebanese	Mount Lebanon	Center	No	9	University degree	No	Yes	No	>1000$-2000$	No	34	160	66	25.7812	Non-smoker	0	Smoker	7	No	0	Yes	Non-alcoholic	<7 hours	No	No	No	No	No	No	No	No	No	No	No	No	No	No	No	No	No	No	No	No	No	No	Yes	Yes	No
Clinic 1	Lebanese	Beqaa	Rural	No	20	High school	No	No	Yes	>250$-500$	No	38	163	55	20.7008	Non-smoker	0	Non-smoker	0	No	0	No	Non-alcoholic	>7 hours	No	No	No	No	No	No	No	No	No	No	No	No	No	No	No	No	No	No	No	No	No	No	No	Yes	No
Clinic 1	Lebanese	South	Rural	Yes	9	Post-graduate degree	No	Yes	Yes	>1000$-2000$	No	37	168	63	22.3214	Non-smoker	0	Non-smoker	0	No	0	No	Non-alcoholic	<7 hours	No	No	No	No	No	No	No	No	No	No	No	No	No	No	No	No	No	No	No	No	No	No	No	No	No
Clinic 1	Lebanese	Mount Lebanon	Center	Yes	7	Post-graduate degree	No	No	No	>1000$-2000$	No	36	155	70	29.1363	Non-smoker	0	Non-smoker	0	No	0	Yes	Non-alcoholic	>7 hours	No	No	No	No	No	No	No	No	No	No	No	No	No	No	No	No	No	No	No	No	No	No	No	Yes	No
Clinic 1	Lebanese	Beirut	Center	No	3	Post-graduate degree	No	Yes	Yes	>500$-1000$	No	30	159	56	22.151	Non-smoker	0	Smoker	3	Yes	1	Yes	Non-alcoholic	<7 hours	No	No	No	No	No	No	No	No	No	No	No	No	No	No	No	No	No	No	No	No	No	No	No	Yes	No
Clinic 1	Lebanese	Mount Lebanon	Rural	Yes	2	University degree	No	No	Yes	>250$-500$	No	25	166	60	21.7738	Non-smoker	0	Non-smoker	0	Yes	3	Yes	Non-alcoholic	<7 hours	No	No	No	No	No	No	No	No	No	No	No	No	No	No	No	No	No	No	No	No	No	No	No	No	No
Clinic 1	Lebanese	Mount Lebanon	Rural	Yes	12	University degree	No	No	Yes	>500$-1000$	No	37	160	62	24.2188	Non-smoker	0	Non-smoker	0	No	0	Yes	Non-alcoholic	<7 hours	Yes	No	No	Yes	No	No	No	No	No	No	No	No	No	No	No	No	No	No	No	No	No	No	No	Yes	No
Clinic 1	Lebanese	Beqaa	Rural	No	4	University degree	No	No	Yes	>250$-500$	No	37	180	79	24.3827	Non-smoker	0	Non-smoker	0	Yes	1	Yes	Non-alcoholic	<7 hours	No	No	No	No	No	No	No	No	No	No	No	No	No	No	No	No	No	No	No	No	No	No	Yes	Yes	Yes
Clinic 1	Lebanese	Mount Lebanon	Rural	Yes	7	Post-graduate degree	No	No	Yes	>2000$	No	34	157	87	35.2955	Non-smoker	0	Smoker	7	No	0	Yes	Non-alcoholic	<7 hours	Yes	No	No	No	No	No	No	No	No	No	No	No	No	No	No	No	No	Yes	No	No	No	No	Yes	Yes	Yes
Clinic 1	Lebanese	Mount Lebanon	Rural	Yes	8	Post-graduate degree	No	No	Yes	>1000$-2000$	Yes	34	170	62	21.4533	Non-smoker	0	Smoker	1	No	0	Yes	Non-alcoholic	<7 hours	No	No	No	No	No	No	No	No	No	No	No	No	No	No	No	No	No	No	No	No	No	No	No	Yes	No
Clinic 1	Lebanese	North	Rural	Yes	11	Elementary or intermediate	No	No	No	>250$-500$	Yes	33	150	60	26.6667	Non-smoker	0	Smoker	3	No	0	Yes	Non-alcoholic	<7 hours	No	No	No	No	No	No	No	No	No	No	No	No	No	No	No	No	No	No	No	No	No	No	No	Yes	No
Clinic 1	Lebanese	Beirut	Center	No	10	High school	No	No	No	>250$-500$	No	29	156	72	29.5858	Non-smoker	0	Smoker	1	No	0	Yes	Non-alcoholic	>7 hours	No	No	No	No	No	No	No	No	No	No	No	No	No	No	No	No	No	No	No	No	No	No	Yes	No	No
Clinic 1	Lebanese	Mount Lebanon	Center	No	3	Post-graduate degree	No	No	Yes	>2000$	No	35	160	70	27.3438	Non-smoker	0	Non-smoker	0	No	0	Yes	Non-alcoholic	<7 hours	Yes	No	No	No	No	No	No	Yes	No	No	No	No	No	No	No	No	No	No	No	No	No	No	Yes	No	No
Clinic 2	Lebanese	Mount Lebanon	Rural	No	9	High school	No	No	Yes	>250$-500$	No	48	150	65	28.8889	Non-smoker	0	Non-smoker	0	No	0	Yes	Non-alcoholic	>7 hours	No	No	No	No	No	No	No	No	No	No	No	No	No	No	No	No	No	No	No	No	No	No	No	No	No
Clinic 2	Lebanese	South	Center	No	3	High school	No	No	No	>500$-1000$	No	38	154	90	37.9491	Non-smoker	0	Non-smoker	0	No	0	Yes	Non-alcoholic	>7 hours	Yes	No	No	No	No	No	No	No	No	No	No	No	No	No	No	No	No	Yes	No	No	No	No	No	No	No
Clinic 1	Lebanese	South	Rural	No	2	University degree	No	No	No	>2000$	No	45	175	65	21.2245	Non-smoker	0	Smoker	10	Yes	3	Yes	Non-alcoholic	>7 hours	No	No	No	No	No	No	No	No	No	No	No	No	No	No	No	No	No	No	No	No	No	No	Yes	No	No
Clinic 1	Lebanese	Beirut	Center	Yes	2	Post-graduate degree	No	No	Yes	>500$-1000$	No	26	158	57	22.8329	Non-smoker	0	Non-smoker	0	No	0	Yes	Non-alcoholic	<7 hours	No	No	No	No	No	No	No	No	No	No	No	No	No	No	No	No	No	No	No	No	No	No	Yes	No	No
Clinic 2	Lebanese	Mount Lebanon	Rural	Yes	10	High school	No	No	No	<250$	No	32	169	100	35.0128	Non-smoker	0	Smoker	7	Yes	3	No	Ex-alcoholic	>7 hours	Yes	No	No	No	No	No	No	No	No	No	No	No	No	No	No	No	No	Yes	No	No	No	No	No	Yes	No
Clinic 2	Lebanese	Beqaa	Rural	Yes	3	Elementary or intermediate	No	No	No	<250$	No	39	159	68	26.8977	Non-smoker	0	Smoker	1	Yes	7	No	Non-alcoholic	>7 hours	No	No	No	No	No	No	No	No	No	No	No	No	No	No	No	No	No	No	No	No	No	No	No	Yes	No
Clinic 2	Lebanese	South	Rural	No	14	Post-graduate degree	No	No	No	>500$-1000$	No	39	162	60	22.8624	Non-smoker	0	Non-smoker	0	No	0	Yes	Non-alcoholic	>7 hours	No	No	No	No	No	No	No	No	No	No	No	No	No	No	No	No	No	No	No	No	No	No	Yes	No	No
Clinic 2	Lebanese	Beqaa	Center	Yes	8	University degree	No	No	Yes	>250$-500$	No	40	155	90	37.461	Non-smoker	0	Non-smoker	0	No	0	Yes	Non-alcoholic	>7 hours	Yes	No	No	No	No	No	No	No	No	No	No	No	No	No	No	No	No	Yes	No	No	No	No	No	Yes	No
Clinic 2	Lebanese	Beirut	Center	Yes	15	Post-graduate degree	No	Yes	Yes	>2000$	No	41	159	74	29.271	Non-smoker	0	Non-smoker	0	Yes	3	Yes	Non-alcoholic	>7 hours	No	No	No	No	No	No	No	No	No	No	No	No	No	No	No	No	No	No	No	No	No	No	Yes	No	No
Clinic 2	Lebanese	Beqaa	Center	No	1	University degree	Yes	No	Yes	<250$	No	28	150	57	25.3333	Non-smoker	0	Smoker	10	No	0	Yes	Non-alcoholic	>7 hours	No	No	No	No	No	No	No	No	No	No	No	No	No	No	No	No	No	No	No	No	No	No	No	No	No
Clinic 2	Lebanese	Beirut	Center	No	5	High school	No	No	No	<250$	No	34	156	43	17.6693	Smoker	20	Ex-smoker	7	No	0	Yes	Non-alcoholic	<7 hours	Yes	No	No	Yes	No	No	No	No	No	No	No	No	No	No	No	No	No	No	No	No	No	No	No	Yes	No
Clinic 2	Lebanese	Mount Lebanon	Rural	Yes	7	University degree	No	Yes	Yes	>500$-1000$	No	35	158	68	27.2392	Non-smoker	0	Smoker	6	No	0	Yes	Non-alcoholic	<7 hours	No	No	No	No	No	No	No	No	No	No	No	No	No	No	No	No	No	No	No	No	No	No	Yes	Yes	Yes
Clinic 2	Lebanese	Beqaa	Center	No	11	Post-graduate degree	No	Yes	Yes	>2000$	No	29	163	60	22.5827	Non-smoker	0	Smoker	1	No	0	Yes	Non-alcoholic	<7 hours	No	No	No	No	No	No	No	No	No	No	No	No	No	No	No	No	No	No	No	No	No	No	Yes	Yes	No
Clinic 2	Lebanese	Beirut	Center	Yes	3	University degree	No	Yes	No	>250$-500$	No	33	163	60	22.5827	Non-smoker	0	Non-smoker	0	No	0	No	Non-alcoholic	>7 hours	No	No	No	No	No	No	No	No	No	No	No	No	No	No	No	No	No	No	No	No	No	No	No	Yes	No
Clinic 2	Lebanese	Mount Lebanon	Rural	No	1	Elementary or intermediate	No	No	No	<250$	No	44	165	60	22.0386	Non-smoker	0	Smoker	7	Yes	7	Yes	Non-alcoholic	<7 hours	No	No	No	No	No	No	No	No	No	No	No	No	No	No	No	No	No	No	No	No	No	No	No	Yes	No
Clinic 2	Lebanese	Beqaa	Rural	Yes	4	University degree	No	No	No	<250$	No	32	162	67	25.5296	Non-smoker	0	Smoker	14	No	0	Yes	Non-alcoholic	>7 hours	No	No	No	No	No	No	No	No	No	No	No	No	No	No	No	No	No	No	No	No	No	No	No	No	No
Clinic 2	Lebanese	Beirut	Center	Yes	11	University degree	No	No	No	>250$-500$	Yes	39	169	65	22.7583	Non-smoker	0	Non-smoker	0	No	0	No	Non-alcoholic	<7 hours	Yes	No	No	No	No	No	No	No	No	No	No	No	Yes	No	No	No	No	No	No	No	No	No	No	Yes	No
Clinic 2	Lebanese	Mount Lebanon	Rural	No	1	Elementary or intermediate	No	No	No	<250$	No	44	165	60	22.0386	Non-smoker	0	Smoker	5	Yes	7	Yes	Non-alcoholic	<7 hours	No	No	No	No	No	No	No	No	No	No	No	No	No	No	No	No	No	No	No	No	No	No	No	Yes	No
Clinic 2	Lebanese	Beirut	Center	Yes	3	University degree	No	Yes	Yes	>1000$-2000$	No	37	166	70	25.4028	Smoker	20	Non-smoker	0	No	0	Yes	Ex-alcoholic	<7 hours	Yes	No	No	No	No	No	No	No	No	Yes	No	No	Yes	No	No	Yes	No	No	Yes	No	No	No	No	No	No
Clinic 2	Lebanese	Beirut	Center	Yes	10	University degree	Yes	No	Yes	>2000$	No	31	160	75	29.2969	Smoker	2	Smoker	1	No	0	Yes	Non-alcoholic	<7 hours	Yes	No	Yes	No	No	No	Yes	No	No	No	No	No	No	No	No	No	No	No	No	No	No	No	No	Yes	No
Clinic 2	Lebanese	North	Rural	Yes	14	University degree	No	No	No	<250$	No	46	156	62	25.4767	Non-smoker	0	Non-smoker	0	No	0	Yes	Non-alcoholic	>7 hours	No	No	No	No	No	No	No	No	No	No	No	No	No	No	No	No	No	No	No	No	No	No	No	Yes	No
Clinic 2	Lebanese	Beirut	Center	Yes	4	Elementary or intermediate	No	No	No	>250$-500$	Yes	32	165	60	22.0386	Non-smoker	0	Non-smoker	0	Yes	7	Yes	Non-alcoholic	>7 hours	No	No	No	No	No	No	No	No	No	No	No	No	No	No	No	No	No	No	No	No	No	No	No	No	No
Clinic 2	Lebanese	Beirut	Center	No	1	University degree	No	Yes	Yes	>250$-500$	Yes	48	168	75	26.5731	Smoker	20	Non-smoker	0	No	0	Yes	Non-alcoholic	<7 hours	No	No	No	No	No	No	No	No	No	No	No	No	No	No	No	No	No	No	No	No	No	No	No	No	No
Clinic 2	Lebanese	North	Rural	No	16	Elementary or intermediate	No	Yes	No	<250$	No	38	152	72	31.1634	Non-smoker	0	Non-smoker	0	No	0	Yes	Non-alcoholic	>7 hours	Yes	No	No	No	No	No	No	No	No	No	No	No	No	No	Yes	No	No	Yes	No	No	No	No	No	Yes	No
Clinic 2	Lebanese	Beirut	Center	No	2	University degree	No	No	No	<250$	No	36	165	90	33.0579	Non-smoker	0	Smoker	5	No	0	Yes	Non-alcoholic	<7 hours	Yes	No	No	No	No	No	No	No	No	No	No	No	No	No	No	No	No	Yes	No	No	No	No	No	No	No
Clinic 2	Lebanese	North	Rural	Yes	7	High school	Yes	Yes	Yes	>2000$	No	26	159	51	20.1733	Non-smoker	0	Non-smoker	0	Yes	3	Yes	Non-alcoholic	>7 hours	No	No	No	No	No	No	No	No	No	No	No	No	No	No	No	No	No	No	No	No	No	No	Yes	No	No
Clinic 2	Lebanese	Mount Lebanon	Center	Yes	5	University degree	No	No	Yes	>250$-500$	No	44	168	75	26.5731	Non-smoker	0	Non-smoker	0	No	0	Yes	Non-alcoholic	<7 hours	No	No	No	No	No	No	No	No	No	No	No	No	No	No	No	No	No	No	No	No	No	No	No	Yes	No
Clinic 2	Lebanese	Beirut	Center	No	7	University degree	Yes	No	No	>500$-1000$	No	31	166	79	28.6689	Non-smoker	0	Non-smoker	0	No	0	Yes	Non-alcoholic	>7 hours	No	No	No	No	No	No	No	No	No	No	No	No	No	No	No	No	No	No	No	No	No	No	No	Yes	No
Clinic 2	Lebanese	South	Rural	No	5	High school	No	Yes	No	>500$-1000$	Yes	28	160	60	23.4375	Non-smoker	0	Smoker	5	No	0	Yes	Non-alcoholic	>7 hours	Yes	No	No	Yes	No	No	No	No	No	No	No	No	No	No	No	No	No	No	No	No	No	No	No	No	No
Clinic 2	Lebanese	Beirut	Center	No	3	University degree	No	No	No	>500$-1000$	No	24	167	62	22.231	Non-smoker	0	Ex-smoker	3	No	0	Yes	Non-alcoholic	>7 hours	No	No	No	No	No	No	No	No	No	No	No	No	No	No	No	No	No	No	No	No	No	No	No	No	No
Clinic 2	Lebanese	Beqaa	Rural	No	10	University degree	No	No	No	<250$	Yes	27	152	49	21.2084	Non-smoker	0	Non-smoker	0	No	0	Yes	Non-alcoholic	>7 hours	Yes	No	No	No	No	No	No	No	Yes	No	No	No	Yes	No	No	No	No	No	No	No	No	No	No	Yes	No
Clinic 2	Lebanese	Mount Lebanon	Rural	Yes	20	High school	No	No	No	>1000$-2000$	No	41	162	73	27.8159	Non-smoker	0	Non-smoker	0	No	0	Yes	Non-alcoholic	<7 hours	No	No	No	No	No	No	No	No	No	No	No	No	No	No	No	No	No	No	No	No	No	No	Yes	Yes	No
Clinic 2	Lebanese	Beqaa	Rural	Yes	7	University degree	No	No	Yes	>1000$-2000$	No	33	178	85	26.8274	Ex-smoker	25	Non-smoker	0	Yes	3	No	Non-alcoholic	>7 hours	No	No	No	No	No	No	No	No	No	No	No	No	No	No	No	No	No	No	No	No	No	No	No	No	No
Clinic 2	Lebanese	South	Rural	No	20	High school	No	Yes	No	>250$-500$	No	45	175	81	26.449	Non-smoker	0	Smoker	7	No	0	Yes	Non-alcoholic	<7 hours	Yes	No	No	No	No	No	No	Yes	No	No	No	No	No	No	No	No	No	No	No	No	No	No	No	No	No
Clinic 2	Lebanese	Beirut	Center	Yes	4	University degree	No	No	Yes	>250$-500$	No	42	165	84	30.854	Non-smoker	0	Smoker	1	No	0	Yes	Non-alcoholic	>7 hours	Yes	No	No	No	No	No	No	Yes	No	No	No	No	No	No	Yes	No	No	Yes	No	No	No	No	Yes	No	No
Clinic 2	Lebanese	North	Center	No	6	High school	No	No	No	>250$-500$	No	34	165	100	36.7309	Non-smoker	0	Ex-smoker	7	No	0	Yes	Non-alcoholic	<7 hours	Yes	No	No	No	No	No	No	No	No	No	No	No	No	No	No	No	No	Yes	No	No	No	No	No	Yes	No
Clinic 2	Lebanese	South	Rural	No	3	University degree	No	No	No	<250$	No	25	171	100	34.1986	Smoker	10	Smoker	7	No	0	Yes	Non-alcoholic	>7 hours	Yes	No	No	No	No	No	No	No	No	No	No	No	No	No	No	No	No	Yes	No	No	No	No	No	No	No
Clinic 2	Lebanese	Beqaa	Rural	No	9	University degree	No	No	No	<250$	No	40	167	97	34.7807	Non-smoker	0	Smoker	10	No	0	Yes	Non-alcoholic	>7 hours	Yes	No	No	No	No	No	No	No	No	No	No	No	No	No	No	No	No	Yes	No	No	No	Yes	No	Yes	No
Clinic 2	Lebanese	South	Center	Yes	3	High school	No	No	Yes	<250$	No	23	157	80	32.4557	Non-smoker	0	Smoker	8	No	0	No	Non-alcoholic	>7 hours	Yes	No	No	No	No	No	No	No	No	No	No	No	No	No	No	No	No	Yes	No	No	No	No	No	No	No
Clinic 2	Lebanese	Nabatiyeh	Center	Yes	6	Post-graduate degree	No	No	Yes	>250$-500$	No	33	165	80	29.3848	Non-smoker	0	Non-smoker	0	No	0	Yes	Non-alcoholic	<7 hours	No	No	No	No	No	No	No	No	No	No	No	No	No	No	No	No	No	No	No	No	No	No	No	Yes	No
Clinic 2	Lebanese	Beirut	Rural	Yes	3	High school	Yes	No	Yes	<250$	No	31	150	83	36.8889	Non-smoker	0	Non-smoker	0	No	0	Yes	Non-alcoholic	<7 hours	Yes	No	No	Yes	No	No	No	No	No	No	No	No	No	No	No	No	No	Yes	No	No	No	No	No	No	No
Clinic 2	Lebanese	Mount Lebanon	Rural	Yes	7	Post-graduate degree	No	Yes	Yes	>250$-500$	No	34	166	66	23.9512	Non-smoker	0	Non-smoker	0	Yes	2	Yes	Non-alcoholic	>7 hours	Yes	No	No	Yes	No	No	No	No	No	No	No	No	No	No	No	No	No	No	No	No	No	No	No	No	No
Clinic 2	Lebanese	Beirut	Rural	No	3	University degree	No	No	No	>500$-1000$	No	28	171	70	23.939	Non-smoker	0	Non-smoker	0	No	0	Yes	Non-alcoholic	>7 hours	No	No	No	No	No	No	No	No	No	No	No	No	No	No	No	No	No	No	No	No	No	No	No	No	No
Clinic 2	Lebanese	Mount Lebanon	Center	No	5	University degree	No	Yes	Yes	>500$-1000$	No	40	160	75	29.2969	Smoker	10	Non-smoker	0	No	0	Yes	Non-alcoholic	>7 hours	No	No	No	No	No	No	No	No	No	No	No	No	No	No	No	No	No	No	No	No	No	No	No	No	No
Clinic 2	Lebanese	Beirut	Center	No	9	University degree	No	No	Yes	>500$-1000$	No	37	153	85	36.3108	Non-smoker	0	Smoker	7	No	0	Yes	Non-alcoholic	>7 hours	Yes	No	No	No	No	No	No	No	No	No	Yes	No	No	No	No	No	No	Yes	No	No	No	No	No	No	No
Clinic 2	Lebanese	Beirut	Center	Yes	11	University degree	Yes	Yes	Yes	>500$-1000$	No	31	165	90	33.0579	Ex-smoker	10	Ex-smoker	7	No	0	Yes	Non-alcoholic	>7 hours	Yes	No	No	No	No	No	No	No	No	No	No	No	No	No	No	No	No	Yes	No	No	No	No	No	Yes	No
Clinic 2	Lebanese	Nabatiyeh	Rural	Yes	3	University degree	Yes	No	Yes	<250$	No	24	172	90	30.4218	Non-smoker	0	Non-smoker	0	No	0	Yes	Non-alcoholic	<7 hours	Yes	No	No	No	No	No	No	No	No	No	No	No	No	No	No	No	No	Yes	No	No	No	No	No	No	No
Clinic 2	Lebanese	Beqaa	Rural	Yes	2	University degree	No	Yes	No	<250$	No	27	160	70	27.3438	Non-smoker	0	Non-smoker	0	No	0	Yes	Non-alcoholic	>7 hours	No	No	No	No	No	No	No	No	No	No	No	No	No	No	No	No	No	No	No	No	No	No	No	No	No
Clinic 2	Lebanese	Beirut	Center	Yes	2	University degree	No	No	Yes	>500$-1000$	No	26	175	67	21.8776	Ex-smoker	10	Smoker	7	Yes	4	No	Non-alcoholic	>7 hours	No	No	No	No	No	No	No	No	No	No	No	No	No	No	No	No	No	No	No	No	No	No	Yes	Yes	No
Clinic 2	Lebanese	Beirut	Center	No	8	University degree	No	No	No	>250$-500$	No	40	165	90	33.0579	Non-smoker	0	Smoker	4	No	0	No	Non-alcoholic	>7 hours	Yes	Yes	Yes	No	Yes	No	No	Yes	No	No	No	No	No	No	No	No	No	Yes	No	No	No	No	No	Yes	No
Clinic 2	Lebanese	Beqaa	Rural	Yes	17	Post-graduate degree	No	No	Yes	<250$	No	44	175	100	32.6531	Non-smoker	0	Smoker	5	No	0	Yes	Non-alcoholic	>7 hours	Yes	Yes	No	No	No	No	Yes	Yes	No	No	No	No	Yes	No	No	No	Yes	Yes	No	No	No	No	Yes	Yes	No
Clinic 2	Lebanese	Mount Lebanon	Rural	No	9	High school	No	No	No	>250$-500$	No	28	172	80	27.0416	Non-smoker	0	Non-smoker	0	No	0	Yes	Non-alcoholic	>7 hours	No	No	No	No	No	No	No	No	No	No	No	No	No	No	No	No	No	No	No	No	No	No	No	Yes	No
Clinic 2	Lebanese	Beqaa	Rural	No	3	High school	No	No	No	<250$	No	28	160	60	23.4375	Non-smoker	0	Smoker	1	Yes	3	Yes	Non-alcoholic	>7 hours	Yes	No	No	No	No	No	No	No	No	No	No	Yes	Yes	No	No	No	Yes	No	No	Yes	Yes	No	No	No	No
Clinic 2	Lebanese	Beqaa	Rural	No	5	University degree	Yes	Yes	No	<250$	Yes	27	154	84	35.4191	Non-smoker	0	Non-smoker	0	No	0	No	Non-alcoholic	>7 hours	Yes	No	No	No	No	No	No	No	No	No	No	No	No	No	No	No	No	Yes	No	No	No	No	Yes	No	No
Clinic 2	Lebanese	South	Rural	No	5.5	High school	No	Yes	No	>250$-500$	No	25	150	79	35.1111	Non-smoker	0	Smoker	5	Yes	5	Yes	Non-alcoholic	>7 hours	Yes	No	No	No	No	No	No	No	No	No	No	No	No	No	No	No	No	Yes	No	No	No	No	No	No	No
Clinic 2	Lebanese	Beqaa	Rural	Yes	8	University degree	No	Yes	Yes	<250$	No	39	160	76	29.6875	Non-smoker	0	Non-smoker	0	Yes	7	Yes	Non-alcoholic	>7 hours	Yes	No	No	No	No	No	No	No	No	No	No	No	No	No	No	No	Yes	No	No	No	No	No	Yes	Yes	No
Clinic 2	Lebanese	Beqaa	Rural	No	3	Elementary or intermediate	No	No	No	<250$	No	44	165	65	23.8751	Non-smoker	0	Non-smoker	0	Yes	2	Yes	Non-alcoholic	>7 hours	Yes	No	No	No	Yes	No	No	No	No	No	Yes	No	No	No	No	No	No	No	No	No	No	No	No	Yes	Yes
Clinic 2	Lebanese	Beirut	Center	No	4	High school	No	No	No	<250$	No	49	167	90	32.2708	Non-smoker	0	Ex-smoker	4	No	0	No	Non-alcoholic	<7 hours	Yes	No	No	No	No	No	No	No	No	No	No	No	No	No	No	No	No	Yes	No	No	No	No	No	Yes	No
Clinic 2	Lebanese	Beirut	Center	Yes	7	High school	No	No	No	<250$	No	33	157	60	24.3418	Smoker	4	Smoker	10	No	0	Yes	Non-alcoholic	>7 hours	No	No	No	No	No	No	No	No	No	No	No	No	No	No	No	No	No	No	No	No	No	No	No	No	No
Clinic 2	Lebanese	Mount Lebanon	Center	Yes	8	University degree	No	No	Yes	>500$-1000$	No	35	160	68	26.5625	Non-smoker	0	Non-smoker	0	Yes	7	Yes	Non-alcoholic	>7 hours	Yes	No	No	No	No	No	No	No	No	No	No	No	No	No	No	No	Yes	No	No	No	No	No	No	Yes	No
Clinic 2	Lebanese	Beqaa	Rural	No	2	High school	No	No	Yes	>250$-500$	No	29	165	65	23.8751	Smoker	20	Smoker	4	No	0	Yes	Non-alcoholic	>7 hours	No	No	No	No	No	No	No	No	No	No	No	No	No	No	No	No	No	No	No	No	No	No	No	No	No
Clinic 2	Lebanese	South	Rural	Yes	10	University degree	No	No	Yes	>250$-500$	No	35	163	82	30.863	Non-smoker	0	Non-smoker	0	Yes	2	No	Non-alcoholic	<7 hours	Yes	No	No	No	No	No	No	No	No	No	No	No	No	No	No	No	No	Yes	No	No	No	No	No	Yes	No
Clinic 2	Lebanese	Beqaa	Rural	Yes	1	University degree	No	No	No	<250$	No	21	161	63	24.3046	Non-smoker	0	Smoker	4	No	0	No	Non-alcoholic	>7 hours	No	No	No	No	No	No	No	No	No	No	No	No	No	No	No	No	No	No	No	No	No	No	No	No	No
Clinic 2	Lebanese	Beirut	Rural	No	6	Elementary or intermediate	No	No	No	>250$-500$	No	29	160	60	23.4375	Non-smoker	0	Non-smoker	0	No	0	No	Non-alcoholic	>7 hours	No	No	No	No	No	No	No	No	No	No	No	No	No	No	No	No	No	No	No	No	No	No	Yes	Yes	No
Clinic 2	Lebanese	Beirut	Rural	No	6	Elementary or intermediate	No	No	No	>250$-500$	No	29	160	60	23.4375	Non-smoker	0	Non-smoker	0	No	0	No	Non-alcoholic	>7 hours	No	No	No	No	No	No	No	No	No	No	No	No	No	No	No	No	No	No	No	No	No	No	Yes	Yes	No
Clinic 2	Lebanese	South	Rural	No	1.5	University degree	No	Yes	Yes	>250$-500$	No	32	161	66	25.462	Non-smoker	0	Non-smoker	0	No	0	No	Non-alcoholic	>7 hours	No	No	No	No	No	No	No	No	No	No	No	No	No	No	No	No	No	No	No	No	No	No	Yes	No	No
Clinic 2	Lebanese	Mount Lebanon	Center	Yes	6	University degree	No	Yes	No	<250$	No	36	168	58	20.5499	Non-smoker	0	Smoker	1	No	0	Yes	Non-alcoholic	>7 hours	Yes	No	No	No	No	No	No	No	No	No	No	No	No	No	No	No	No	No	No	No	Yes	No	No	No	No
Clinic 2	Lebanese	Beqaa	Rural	No	5	University degree	Yes	No	No	<250$	No	26	169	59	20.6575	Non-smoker	0	Non-smoker	0	No	0	No	Non-alcoholic	>7 hours	Yes	No	No	No	No	No	No	No	No	No	No	No	No	No	No	No	Yes	No	No	No	No	No	No	No	No
Clinic 2	Lebanese	Beqaa	Rural	No	2.5	University degree	No	No	Yes	<250$	No	29	154	62	26.1427	Non-smoker	0	Ex-smoker	1	No	0	No	Non-alcoholic	>7 hours	No	No	No	No	No	No	No	No	No	No	No	No	No	No	No	No	No	No	No	No	No	No	No	No	No
Clinic 2	Lebanese	Beqaa	Rural	Yes	11	Post-graduate degree	Yes	Yes	Yes	>2000$	No	38	160	55	21.4844	Non-smoker	0	Non-smoker	0	No	0	Yes	Non-alcoholic	>7 hours	No	No	No	No	No	No	No	No	No	No	No	No	No	No	No	No	No	No	No	No	No	No	No	Yes	No
Clinic 2	Lebanese	Beirut	Center	Yes	3	University degree	No	Yes	No	>500$-1000$	No	32	160	73	28.5156	Non-smoker	0	Smoker	7	Yes	2	Yes	Non-alcoholic	>7 hours	No	No	No	No	No	No	No	No	No	No	No	No	No	No	No	No	No	No	No	No	No	No	No	Yes	No
Clinic 2	Lebanese	Beirut	Center	Yes	1.5	Elementary or intermediate	No	Yes	Yes	>250$-500$	No	32	165	55	20.202	Non-smoker	0	Non-smoker	0	No	0	Yes	Non-alcoholic	>7 hours	No	No	No	No	No	No	No	No	No	No	No	No	No	No	No	No	No	No	No	No	No	No	No	No	No
Clinic 2	Lebanese	Beirut	Center	Yes	6	High school	No	No	No	>250$-500$	No	29	160	57	22.2656	Non-smoker	0	Smoker	5	No	0	No	Non-alcoholic	>7 hours	No	No	No	No	No	No	No	No	No	No	No	No	No	No	No	No	No	No	No	No	No	No	Yes	Yes	No
Clinic 2	Lebanese	Beirut	Center	Yes	3	University degree	Yes	Yes	Yes	>250$-500$	No	22	155	60	24.974	Non-smoker	0	Non-smoker	0	No	0	Yes	Non-alcoholic	>7 hours	Yes	No	No	No	No	No	Yes	No	No	No	Yes	No	No	No	No	No	No	No	No	No	No	No	No	No	No
Clinic 2	Lebanese	Beirut	Center	No	16	Elementary or intermediate	No	Yes	Yes	<250$	No	39	158	65	26.0375	Non-smoker	0	Smoker	1	No	0	Yes	Non-alcoholic	>7 hours	Yes	No	No	No	No	No	Yes	No	No	No	No	No	No	No	No	No	No	No	No	No	No	No	No	Yes	No
Clinic 2	Lebanese	Mount Lebanon	Center	Yes	5	University degree	Yes	Yes	No	>500$-1000$	No	32	152	51	22.0741	Non-smoker	0	Smoker	7	No	0	Yes	Non-alcoholic	>7 hours	Yes	No	No	No	No	No	No	No	No	No	No	No	No	No	Yes	No	No	No	No	No	No	No	No	No	No
Clinic 2	Lebanese	Beirut	Center	Yes	15	High school	No	No	No	>250$-500$	No	37	173	63	21.0498	Smoker	3	Non-smoker	0	No	0	Yes	Non-alcoholic	>7 hours	No	No	No	No	No	No	No	No	No	No	No	No	No	No	No	No	No	No	No	No	No	No	No	Yes	No
Clinic 2	Lebanese	Beqaa	Rural	Yes	1.5	University degree	No	Yes	Yes	<250$	No	42	156	50	20.5457	Non-smoker	0	Smoker	3	Yes	7	Yes	Non-alcoholic	<7 hours	No	No	No	No	No	No	No	No	No	No	No	No	No	No	No	No	No	No	No	No	No	No	No	No	No
Clinic 2	Lebanese	Beqaa	Rural	Yes	6.5	High school	No	No	No	>250$-500$	No	31	156	90	36.9822	Non-smoker	0	Smoker	7	No	0	Yes	Non-alcoholic	>7 hours	Yes	No	No	No	No	No	No	No	No	No	No	No	No	No	No	No	No	Yes	No	No	No	No	No	Yes	No
Clinic 2	Lebanese	Mount Lebanon	Center	Yes	2	Post-graduate degree	No	No	Yes	>1000$-2000$	No	26	167	86	30.8365	Non-smoker	0	Non-smoker	0	No	0	Yes	Non-alcoholic	>7 hours	Yes	No	No	No	No	No	No	No	No	No	No	No	No	No	No	No	No	Yes	No	No	No	No	No	Yes	No
Clinic 2	Lebanese	Beirut	Center	No	2	University degree	No	No	Yes	>250$-500$	No	23	165	59	21.6713	Non-smoker	0	Smoker	8	Yes	3	Yes	Non-alcoholic	>7 hours	No	No	No	No	No	No	No	No	No	No	No	No	No	No	No	No	No	No	No	No	No	No	No	No	No
Clinic 2	Lebanese	Beqaa	Center	Yes	2	High school	No	No	No	>500$-1000$	No	24	166	58	21.048	Smoker	10	Non-smoker	0	No	0	Yes	Non-alcoholic	>7 hours	No	No	No	No	No	No	No	No	No	No	No	No	No	No	No	No	No	No	No	No	No	No	No	No	No
Clinic 2	Lebanese	Mount Lebanon	Center	Yes	13	University degree	No	No	Yes	>250$-500$	Yes	36	170	100	34.6021	Non-smoker	0	Non-smoker	0	No	0	Yes	Non-alcoholic	<7 hours	Yes	No	No	No	No	No	No	No	No	No	Yes	No	No	No	No	No	No	Yes	No	Yes	No	No	No	Yes	No
Clinic 2	Lebanese	Mount Lebanon	Center	Yes	9	University degree	Yes	No	Yes	>500$-1000$	No	29	164	105	39.0393	Non-smoker	0	Smoker	6	No	0	Yes	Non-alcoholic	<7 hours	Yes	No	No	No	No	No	No	No	No	No	No	No	No	No	No	No	No	Yes	No	No	No	No	No	Yes	No
Clinic 2	Lebanese	Beirut	Center	Yes	1.5	University degree	No	Yes	Yes	>250$-500$	No	30	167	90	32.2708	Non-smoker	0	Smoker	5	No	0	Yes	Non-alcoholic	>7 hours	Yes	No	No	No	No	No	No	No	No	No	No	No	No	No	No	No	No	Yes	No	No	No	No	No	No	No
Clinic 2	Lebanese	Beirut	Center	No	3	High school	No	Yes	No	>250$-500$	No	28	161	80	30.863	Non-smoker	0	Smoker	2	No	0	Yes	Non-alcoholic	>7 hours	Yes	No	No	No	No	No	No	No	No	No	No	No	No	No	No	No	No	Yes	No	No	No	No	No	No	No
Clinic 2	Lebanese	Beirut	Center	No	3	Elementary or intermediate	No	No	Yes	>250$-500$	No	22	156	67	27.5312	Non-smoker	0	Smoker	2	No	0	No	Non-alcoholic	>7 hours	Yes	No	No	No	No	No	No	No	No	No	No	No	No	No	Yes	No	No	No	No	No	No	No	No	No	No
Clinic 2	Lebanese	Mount Lebanon	Rural	No	10	University degree	No	No	No	>250$-500$	No	39	162	52	19.8141	Non-smoker	0	Ex-smoker	3	No	0	No	Non-alcoholic	>7 hours	No	No	No	No	No	No	No	No	No	No	No	No	No	No	No	No	No	No	No	No	No	No	No	Yes	No
Clinic 2	Lebanese	Beirut	Center	Yes	2	High school	No	Yes	No	>250$-500$	No	30	155	70	29.1363	Non-smoker	0	Smoker	2	No	0	No	Non-alcoholic	<7 hours	No	No	No	No	No	No	No	No	No	No	No	No	No	No	No	No	No	No	No	No	No	No	No	No	No
Clinic 2	Lebanese	Beirut	Center	No	4	Elementary or intermediate	No	No	No	>250$-500$	No	24	160	50	19.5312	Non-smoker	0	Non-smoker	0	No	0	No	Non-alcoholic	>7 hours	No	No	No	No	No	No	No	No	No	No	No	No	No	No	No	No	No	No	No	No	No	No	No	No	No
Clinic 2	Lebanese	Beqaa	Rural	Yes	11	Elementary or intermediate	No	No	Yes	>250$-500$	Yes	33	180	70	21.6049	Non-smoker	0	Non-smoker	0	No	0	Yes	Non-alcoholic	>7 hours	No	No	No	No	No	No	No	No	No	No	No	No	No	No	No	No	No	No	No	No	No	No	No	No	No
Clinic 2	Lebanese	Mount Lebanon	Rural	Yes	2.5	University degree	Yes	No	Yes	>500$-1000$	No	28	168	90	31.8878	Non-smoker	0	Smoker	2	No	0	Yes	Non-alcoholic	>7 hours	Yes	No	No	No	No	No	No	No	No	No	No	No	No	No	No	No	No	Yes	No	No	No	No	No	No	No
Clinic 2	Lebanese	Beqaa	Rural	No	14	High school	No	No	No	>500$-1000$	No	34	165	85	31.2213	Non-smoker	0	Smoker	12	No	0	No	Non-alcoholic	>7 hours	Yes	No	No	No	No	No	No	No	No	No	No	No	No	No	No	No	No	Yes	No	No	No	No	No	No	No
Clinic 2	Lebanese	Beirut	Center	No	3	University degree	Yes	No	No	<250$	No	29	155	87	36.2123	Smoker	5	Non-smoker	0	No	0	Yes	Non-alcoholic	<7 hours	Yes	No	No	No	No	No	No	No	No	No	No	No	No	No	No	No	No	Yes	No	No	No	No	No	No	No
Clinic 2	Lebanese	Mount Lebanon	Center	No	6	Elementary or intermediate	Yes	No	No	>250$-500$	No	35	165	89	32.6905	Non-smoker	0	Smoker	1	No	0	Yes	Non-alcoholic	<7 hours	Yes	No	No	No	No	No	No	No	No	No	No	No	No	No	No	No	Yes	Yes	No	No	No	No	No	Yes	No
Clinic 2	Lebanese	South	Center	No	3	High school	No	Yes	No	<250$	No	26	165	55	20.202	Non-smoker	0	Non-smoker	0	No	0	No	Non-alcoholic	>7 hours	No	No	No	No	No	No	No	No	No	No	No	No	No	No	No	No	No	No	No	No	No	No	No	No	No
Clinic 2	Lebanese	Beirut	Center	No	3	University degree	No	No	Yes	<250$	No	37	156	68	27.9421	Non-smoker	0	Non-smoker	0	No	0	Yes	Non-alcoholic	>7 hours	No	No	No	No	No	No	No	No	No	No	No	No	No	No	No	No	No	No	No	No	No	No	No	Yes	No
Clinic 2	Lebanese	Beirut	Center	No	4	University degree	No	No	No	<250$	No	25	157	90	36.5126	Non-smoker	0	Smoker	2	Yes	2	No	Non-alcoholic	<7 hours	Yes	No	No	No	No	No	No	No	No	No	Yes	No	No	No	Yes	No	No	Yes	No	No	No	No	No	No	No
Clinic 2	Lebanese	Beqaa	Rural	Yes	3	Elementary or intermediate	No	No	No	<250$	No	25	156	70	28.764	Non-smoker	0	Non-smoker	0	No	0	Yes	Non-alcoholic	>7 hours	No	No	No	No	No	No	No	No	No	No	No	No	No	No	No	No	No	No	No	No	No	No	No	No	No
Clinic 2	Lebanese	Beirut	Center	Yes	4	University degree	Yes	No	No	>250$-500$	No	36	170	85	29.4118	Non-smoker	0	Ex-smoker	2	Yes	3	Yes	Non-alcoholic	>7 hours	Yes	No	No	No	No	No	No	No	No	No	Yes	No	No	No	No	No	No	No	No	No	No	No	Yes	Yes	Yes
Clinic 2	Lebanese	South	Rural	Yes	4	Post-graduate degree	No	No	Yes	>250$-500$	No	34	158	67	26.8386	Non-smoker	0	Non-smoker	0	No	0	Yes	Non-alcoholic	>7 hours	No	No	No	No	No	No	No	No	No	No	No	No	No	No	No	No	No	No	No	No	No	No	Yes	Yes	No
Clinic 2	Lebanese	Beqaa	Rural	No	5	High school	No	No	No	<250$	No	23	166	70	25.4028	Non-smoker	0	Smoker	7	Yes	5	Yes	Non-alcoholic	>7 hours	No	No	No	No	No	No	No	No	No	No	No	No	No	No	No	No	No	No	No	No	No	No	No	No	No
Clinic 2	Lebanese	Beirut	Center	No	3	University degree	No	No	Yes	>250$-500$	No	40	154	78	32.8892	Non-smoker	0	Smoker	1	No	0	Yes	Non-alcoholic	<7 hours	Yes	No	No	No	No	No	No	No	No	No	No	No	No	No	No	No	No	Yes	No	No	No	No	No	No	No
Clinic 2	Lebanese	Mount Lebanon	Center	Yes	6	University degree	No	Yes	Yes	>2000$	No	42	158	62	24.8358	Non-smoker	0	Ex-smoker	3	No	0	Yes	Non-alcoholic	<7 hours	No	No	No	No	No	No	No	No	No	No	No	No	No	No	No	No	No	No	No	No	No	No	Yes	Yes	No
Clinic 2	Lebanese	Mount Lebanon	Rural	Yes	10	Post-graduate degree	No	Yes	Yes	>500$-1000$	No	44	158	58	23.2335	Non-smoker	0	Non-smoker	0	No	0	Yes	Non-alcoholic	<7 hours	No	No	No	No	No	No	No	No	No	No	No	No	No	No	No	No	No	No	No	No	No	No	Yes	Yes	No
Clinic 2	Lebanese	Beirut	Center	No	9	University degree	No	No	No	>250$-500$	No	33	160	55	21.4844	Non-smoker	0	Smoker	7	No	0	Yes	Non-alcoholic	>7 hours	No	No	No	No	No	No	No	No	No	No	No	No	No	No	No	No	No	No	No	No	No	No	No	Yes	No
Clinic 2	Lebanese	Beirut	Center	No	11	High school	No	No	No	>250$-500$	Yes	29	164	69	25.6544	Non-smoker	0	Smoker	17	Yes	7	No	Non-alcoholic	>7 hours	No	No	No	No	No	No	No	No	No	No	No	No	No	No	No	No	No	No	No	No	No	No	No	Yes	No
Clinic 2	Lebanese	Mount Lebanon	Center	No	3	University degree	No	No	No	>500$-1000$	No	31	165	60	22.0386	Non-smoker	0	Smoker	7	No	0	Yes	Non-alcoholic	>7 hours	No	No	No	No	No	No	No	No	No	No	No	No	No	No	No	No	No	No	No	No	No	No	No	Yes	No
Clinic 2	Lebanese	Beirut	Center	Yes	11	High school	No	Yes	No	>500$-1000$	Yes	32	165	60	22.0386	Non-smoker	0	Smoker	7	No	0	No	Non-alcoholic	>7 hours	Yes	No	No	No	No	No	No	No	No	No	No	No	No	No	No	No	No	No	No	No	Yes	No	No	Yes	No
Clinic 2	Lebanese	Beirut	Center	Yes	5	High school	No	No	No	>250$-500$	No	29	160	57	22.2656	Non-smoker	0	Smoker	5	No	0	No	Non-alcoholic	>7 hours	No	No	No	No	No	No	No	No	No	No	No	No	No	No	No	No	No	No	No	No	No	No	Yes	No	No
Clinic 2	Lebanese	Beqaa	Rural	Yes	6	University degree	No	Yes	No	<250$	No	24	157	70	28.3987	Non-smoker	0	Non-smoker	0	No	0	No	Non-alcoholic	>7 hours	No	No	No	No	No	No	No	No	No	No	No	No	No	No	No	No	No	No	No	No	No	No	No	Yes	No
Clinic 2	Lebanese	South	Center	No	12	University degree	No	No	No	>2000$	No	36	156	79	32.4622	Non-smoker	0	Ex-smoker	5	No	0	Yes	Non-alcoholic	>7 hours	Yes	No	No	No	No	No	No	No	No	No	No	No	No	No	No	No	No	Yes	No	No	No	No	No	No	No
Clinic 2	Lebanese	Beirut	Center	No	5	University degree	No	No	Yes	>250$-500$	No	45	151	58	25.4375	Non-smoker	0	Non-smoker	0	No	0	Yes	Non-alcoholic	<7 hours	Yes	No	No	No	No	No	No	No	No	No	No	No	No	No	No	No	Yes	No	No	No	No	No	Yes	Yes	No
Clinic 2	Lebanese	Beqaa	Rural	No	10	High school	No	Yes	No	<250$	No	29	165	70	25.7117	Non-smoker	0	Smoker	3	No	0	Yes	Non-alcoholic	>7 hours	No	No	No	No	No	No	No	No	No	No	No	No	No	No	No	No	No	No	No	No	No	No	No	No	No
Clinic 2	Lebanese	Mount Lebanon	Center	Yes	8	University degree	No	No	Yes	<250$	No	36	160	72	28.125	Non-smoker	0	Smoker	7	No	0	Yes	Non-alcoholic	<7 hours	No	No	No	No	No	No	No	No	No	No	No	No	No	No	No	No	No	No	No	No	No	No	No	Yes	No
Clinic 2	Lebanese	South	Center	Yes	2	High school	No	Yes	No	>250$-500$	No	41	168	115	40.7455	Ex-smoker	20	Ex-smoker	4	No	0	No	Non-alcoholic	>7 hours	Yes	No	No	No	No	No	No	No	No	No	No	No	No	No	No	No	No	Yes	No	No	No	No	Yes	No	No
Clinic 2	Lebanese	North	Rural	No	5	Elementary or intermediate	No	No	Yes	>250$-500$	No	30	165	67	24.6097	Non-smoker	0	Non-smoker	0	Yes	3	Yes	Non-alcoholic	>7 hours	No	No	No	No	No	No	No	No	No	No	No	No	No	No	No	No	No	No	No	No	No	No	No	No	No
Clinic 2	Lebanese	South	Center	No	7	University degree	No	No	No	>250$-500$	No	30	165	100	36.7309	Non-smoker	0	Smoker	2	Yes	5	Yes	Non-alcoholic	>7 hours	Yes	No	No	No	No	No	No	No	No	No	No	No	No	No	No	No	No	Yes	No	No	No	No	No	No	No
Clinic 2	Lebanese	Beirut	Center	No	18	Didn’t receive any education	No	No	No	<250$	Yes	38	160	75	29.2969	Non-smoker	0	Non-smoker	0	No	0	Yes	Non-alcoholic	<7 hours	No	No	No	No	No	No	No	No	No	No	No	No	No	No	No	No	No	No	No	No	No	No	No	Yes	No
Clinic 2	Lebanese	Mount Lebanon	Rural	Yes	11	University degree	Yes	Yes	Yes	>250$-500$	No	45	165	75	27.5482	Non-smoker	0	Smoker	1	No	0	Yes	Non-alcoholic	<7 hours	No	No	No	No	No	No	No	No	No	No	No	No	No	No	No	No	No	No	No	No	No	No	No	Yes	No
Clinic 2	Lebanese	Beqaa	Rural	Yes	5	University degree	No	No	No	>250$-500$	No	30	160	60	23.4375	Non-smoker	0	Smoker	1	No	0	Yes	Non-alcoholic	<7 hours	No	No	No	No	No	No	No	No	No	No	No	No	No	No	No	No	No	No	No	No	No	No	No	Yes	No
Clinic 2	Lebanese	South	Center	Yes	2	High school	No	Yes	No	>250$-500$	No	41	168	115	40.7455	Non-smoker	0	Ex-smoker	14	Yes	3	No	Non-alcoholic	>7 hours	Yes	No	No	No	No	No	No	No	No	No	No	No	No	No	No	No	No	Yes	No	No	No	No	Yes	No	No
Clinic 2	Lebanese	Beirut	Center	Yes	7	High school	No	No	Yes	<250$	No	48	151	78	34.209	Non-smoker	0	Non-smoker	0	No	0	Yes	Non-alcoholic	<7 hours	Yes	No	No	No	No	No	No	No	No	No	No	No	No	No	No	No	No	Yes	No	No	Yes	No	No	No	No
Clinic 2	Lebanese	Beqaa	Rural	Yes	3	Post-graduate degree	No	Yes	Yes	<250$	No	31	170	70	24.2215	Non-smoker	0	Non-smoker	0	No	0	Yes	Non-alcoholic	<7 hours	Yes	No	No	No	No	No	Yes	No	No	No	No	No	No	No	No	No	No	No	No	No	No	No	No	No	No
Clinic 2	Lebanese	Beirut	Center	No	7	Elementary or intermediate	No	No	No	>250$-500$	No	31	167	64	22.9481	Smoker	20	Ex-smoker	14	No	0	Yes	Non-alcoholic	>7 hours	Yes	No	No	No	No	No	No	No	No	No	Yes	No	Yes	No	No	No	No	No	No	No	No	No	No	No	No
Clinic 2	Lebanese	North	Center	No	18	Elementary or intermediate	No	No	No	>250$-500$	No	32	162	69	26.2917	Non-smoker	0	Non-smoker	0	No	0	No	Non-alcoholic	>7 hours	Yes	No	No	No	No	No	No	No	No	No	No	No	No	No	No	No	No	No	No	No	No	Yes	No	Yes	No
Clinic 2	Lebanese	Mount Lebanon	Rural	No	16	High school	No	No	No	>250$-500$	No	34	160	62	24.2188	Non-smoker	0	Non-smoker	0	Yes	3	Yes	Non-alcoholic	>7 hours	No	No	No	No	No	No	No	No	No	No	No	No	No	No	No	No	No	No	No	No	No	No	No	Yes	No
Clinic 2	Lebanese	Mount Lebanon	Rural	Yes	1	University degree	Yes	No	Yes	>250$-500$	No	28	160	58	22.6562	Non-smoker	0	Non-smoker	0	Yes	4	Yes	Non-alcoholic	>7 hours	No	No	No	No	No	No	No	No	No	No	No	No	No	No	No	No	No	No	No	No	No	No	No	No	No
Clinic 2	Lebanese	Nabatiyeh	Rural	Yes	4	Elementary or intermediate	No	No	No	>250$-500$	No	38	150	68	30.2222	Non-smoker	0	Smoker	7	No	0	Yes	Non-alcoholic	<7 hours	Yes	No	No	No	No	No	No	No	No	No	No	No	No	No	No	No	No	Yes	No	No	No	No	No	No	No
Clinic 2	Lebanese	Beqaa	Rural	Yes	3	University degree	No	No	Yes	>250$-500$	No	34	152	57	24.6711	Non-smoker	0	Non-smoker	0	No	0	Yes	Non-alcoholic	<7 hours	No	No	No	No	No	No	No	No	No	No	No	No	No	No	No	No	No	No	No	No	No	No	No	No	No
Clinic 2	Lebanese	Beqaa	Rural	Yes	7	University degree	No	Yes	No	<250$	No	30	170	66	22.8374	Non-smoker	0	Smoker	5	No	0	Yes	Non-alcoholic	>7 hours	No	No	No	No	No	No	No	No	No	No	No	No	No	No	No	No	No	No	No	No	No	No	No	Yes	No
[truncated: 96 more columns]
